# Supplementary material for: (E)-N′-(3,3-Diphenyl­allyl­idene)-p-toluene­sulfonohydrazide
Source: Acta Crystallogr Sect E Struct Rep Online. 2009 Apr 18;65(Pt 5):o1056. doi: 10.1107/S1600536809013269 (PMC2977737; doi:10.1107/S1600536809013269)
Supplement: Supplementary file 1 [file e-65-o1056-sup1.cif]

##############################################################################
###                                                                        ###
###        Electronic paper (Acta Crystallographica Section E)             ###
###                                                                        ###
##############################################################################
#                                                                            #
# This CIF contains the data in a paper accepted for publication in Acta     #
# Crystallographica Section E. It conforms to the requirements of Notes      #
# for Authors for Section E, and has been peer reviewed under the auspices   #
# of the IUCr Commission on Journals.                                        #
#                                                                            #
# Full details of the Crystallographic Information File format               #
# are given in the paper "The Crystallographic Information File (CIF):       #
# a New Standard Archive File for Crystallography" by S. R. Hall, F. H.      #
# Allen and I. D. Brown [Acta Cryst. (1991), A47, 655-685].                  #
#                                                                            #
# The current version of the core CIF dictionary is obtainable from          #
# ftp://ftp.iucr.org/pub/cif_core.dic. The current version number is 2.4.    #
#                                                                            #
# Software is freely available for graphical display of the structure(s) in  #
# this CIF.  For information consult the CIF home page http://www.iucr.org/  #
# cif/home.html                                                              #
#                                                                            #
# This file may be used for bona fide research purposes within the           #
# scientific community so long as proper attribution is given to the journal # 
# article from which it was obtained.                                        #
#                                                                            #
##############################################################################
                                             
data_global
_audit_creation_method     'form.cif (version 2.0)'
_journal_data_validation_number     ?
_journal_date_recd_electronic     2009-04-06
_journal_date_accepted     2009-04-07
_journal_name_full     'Acta Crystallographica, Section E'
_journal_year     2009
_journal_volume     65
_journal_issue      5
_journal_page_first     o1056
_journal_page_last     o1056
_journal_paper_category     QO
_journal_coeditor_code     AT2762
_publ_contact_author_name     'Dr. Mehrabi, Hossein'
_publ_contact_author_address
;
      Chemistry Department
      Rafsanjan university
      Rafsanjan, 77176
      Iran
;
_publ_contact_author_email     'mehraby_h@yahoo.com'
_publ_contact_author_fax     '+983913202165'
_publ_contact_author_phone     '+983913202161'
_publ_section_title
;
(<i>E</i>)-<i>N</i>'-(3,3-Diphenylallylidene)-<i>p</i>-toluenesulfonohydrazide
;
loop_
    _publ_author_name
    _publ_author_footnote
    _publ_author_address
    'Hossein Mehrabi' ?
;
Department of Chemistry,
Vali-e-Asr University of Rafsanjan,
Rafsanjan 77176
Iran
;
    'Kia, Reza'
;
Additional corresponding author, e-mail: zsrkk@yahoo.com.
Thomson Reuters ResearcherID: A-5471-2009.
;
;
X-ray Crystallography Unit
School of Physics
Universiti Sains Malaysia
11800 USM, Penang
Malaysia
;
data_I
_audit_creation_method     SHELXL-97
_chemical_name_systematic
;
(<i>E</i>)-<i>N</i>'-(3,3-Diphenylallylidene)-<i>p</i>-toluenesulfonohydrazide
;
_chemical_name_common
;
;
_chemical_formula_moiety     'C22 H20 N2 O2 S'
_chemical_formula_sum     'C22 H20 N2 O2 S'
_chemical_formula_iupac     'C22 H20 N2 O2 S'
_chemical_formula_weight     376.46
_chemical_melting_point     ?
_symmetry_cell_setting     'monoclinic'
_symmetry_space_group_name_H-M     'P 21/n'
_symmetry_space_group_name_Hall     '-P 2yn'
loop_
    _symmetry_equiv_pos_as_xyz
    'x, y, z'
    '-x+1/2, y+1/2, -z+1/2'
    '-x, -y, -z'
    'x-1/2, -y-1/2, z-1/2'
_cell_length_a     14.785(3)
_cell_length_b     6.2179(12)
_cell_length_c     22.519(5)
_cell_angle_alpha     90.00
_cell_angle_beta     102.64(3)
_cell_angle_gamma     90.00
_cell_volume     2020.0(7)
_cell_formula_units_Z     4
_cell_measurement_reflns_used     2500
_cell_measurement_theta_min     2.28
_cell_measurement_theta_max     29.24
_cell_measurement_temperature     294(2)
_exptl_crystal_description     block
_exptl_crystal_colour     colourless
_exptl_crystal_size_max     0.50
_exptl_crystal_size_mid     0.28
_exptl_crystal_size_min     0.12
_exptl_crystal_density_diffrn     1.238
_exptl_crystal_density_meas     ?
_exptl_crystal_density_method     'not measured'
_exptl_crystal_F_000     792
_exptl_absorpt_coefficient_mu     0.179
_exptl_absorpt_correction_type     numerical
_exptl_absorpt_process_details     '(X-RED32; Stoe & Cie, 2005)'
_exptl_absorpt_correction_T_min     0.940
_exptl_absorpt_correction_T_max     0.980
_exptl_special_details
;
;
_diffrn_ambient_temperature     294(2)
_diffrn_radiation_type     MoK\a
_diffrn_radiation_wavelength     0.71073
_diffrn_radiation_source     'fine-focus sealed tube'
_diffrn_radiation_monochromator     graphite
_diffrn_measurement_device_type     'Stoe IPDS-II'
_diffrn_measurement_method     'rotation method'
_diffrn_detector_area_resol_mean     0.15
_diffrn_reflns_number     5327
_diffrn_reflns_av_R_equivalents     0.0000
_diffrn_reflns_av_sigmaI/netI     0.0249
_diffrn_reflns_theta_min     1.85
_diffrn_reflns_theta_max     29.00
_diffrn_reflns_theta_full     29.00
_diffrn_measured_fraction_theta_max     0.989
_diffrn_measured_fraction_theta_full     0.989
_diffrn_reflns_limit_h_min     -20
_diffrn_reflns_limit_h_max     19
_diffrn_reflns_limit_k_min     0
_diffrn_reflns_limit_k_max     8
_diffrn_reflns_limit_l_min     0
_diffrn_reflns_limit_l_max     30
_diffrn_standards_number     0
_diffrn_standards_interval_count     .
_diffrn_standards_interval_time     .
_diffrn_standards_decay_%     ?
_refine_special_details
;
Refinement of <i>F</i>^2^ against ALL reflections. The weighted <i>R</i>-factor
<i>wR</i> and goodness of fit <i>S</i> are based on <i>F</i>^2^, conventional
<i>R</i>-factors <i>R</i> are based on <i>F</i>, with <i>F</i> set to zero for
negative <i>F</i>^2^. The threshold expression of <i>F</i>^2^ >
\s(<i>F</i>^2^) is used only for calculating <i>R</i>-factors(gt) <i>etc</i>.
and is not relevant to the choice of reflections for refinement.
<i>R</i>-factors based on <i>F</i>^2^ are statistically about twice as large
as those based on <i>F</i>, and <i>R</i>- factors based on ALL data will be
even larger.
;
_reflns_number_total     5327
_reflns_number_gt     4220
_reflns_threshold_expression     I>2\s(I)
_refine_ls_structure_factor_coef     Fsqd
_refine_ls_matrix_type     full
_refine_ls_R_factor_all     0.0734
_refine_ls_R_factor_gt     0.0566
_refine_ls_wR_factor_gt     0.1454
_refine_ls_wR_factor_ref     0.1558
_refine_ls_goodness_of_fit_ref     1.095
_refine_ls_restrained_S_all     1.095
_refine_ls_number_reflns     5327
_refine_ls_number_parameters     249
_refine_ls_number_restraints     0
_refine_ls_hydrogen_treatment     mixed
_refine_ls_weighting_scheme     calc
_refine_ls_weighting_details
         'calc w=1/[\s^2^(Fo^2^)+(0.0702P)^2^+0.4245P] where P=(Fo^2^+2Fc^2^)/3'
_atom_sites_solution_hydrogens     geom
_atom_sites_solution_primary     direct
_atom_sites_solution_secondary     difmap
_refine_ls_shift/su_max     0.000
_refine_ls_shift/su_mean     0.000
_refine_diff_density_max     0.214
_refine_diff_density_min     -0.257
_refine_ls_extinction_method     none
_refine_ls_extinction_coef     ?
loop_
    _atom_type_symbol
    _atom_type_description
    _atom_type_scat_dispersion_real
    _atom_type_scat_dispersion_imag
    _atom_type_scat_source
    'C' 'C' 0.0033 0.0016
                         'International Tables Vol C Tables 4.2.6.8 and 6.1.1.4'
    'H' 'H' 0.0000 0.0000
                         'International Tables Vol C Tables 4.2.6.8 and 6.1.1.4'
    'N' 'N' 0.0061 0.0033
                         'International Tables Vol C Tables 4.2.6.8 and 6.1.1.4'
    'O' 'O' 0.0106 0.0060
                         'International Tables Vol C Tables 4.2.6.8 and 6.1.1.4'
    'S' 'S' 0.1246 0.1234
                         'International Tables Vol C Tables 4.2.6.8 and 6.1.1.4'
_computing_data_collection     'X-AREA (Stoe & Cie, 2005)'
_computing_cell_refinement     'X-AREA (Stoe & Cie, 2005)'
_computing_data_reduction     'X-AREA (Stoe & Cie, 2005)'
_computing_structure_solution     'SHELXTL (Sheldrick, 2008)'
_computing_structure_refinement     'SHELXTL (Sheldrick, 2008)'
_computing_molecular_graphics     'SHELXTL (Sheldrick, 2008)'
_computing_publication_material
                             'SHELXTL (Sheldrick, 2008) and PLATON (Spek, 2009)'
loop_
    _atom_site_type_symbol
    _atom_site_label
    _atom_site_fract_x
    _atom_site_fract_y
    _atom_site_fract_z
    _atom_site_U_iso_or_equiv
    _atom_site_adp_type
    _atom_site_calc_flag
    _atom_site_refinement_flags
    _atom_site_occupancy
    _atom_site_disorder_assembly
    _atom_site_disorder_group
    S S1 0.36602(3) 0.58739(7) 0.24598(2) 0.05559(15) Uani d . 1 . .
    O O1 0.39657(11) 0.7837(2) 0.22433(7) 0.0741(4) Uani d . 1 . .
    O O2 0.30743(11) 0.5917(2) 0.28899(6) 0.0719(4) Uani d . 1 . .
    N N1 0.35283(10) 0.4163(2) 0.14209(6) 0.0542(3) Uani d . 1 . .
    N N2 0.30481(11) 0.4572(3) 0.18786(7) 0.0544(3) Uani d . 1 . .
    H H1N2 0.2757(15) 0.355(4) 0.1974(10) 0.065(6) Uiso d . 1 . .
    C C1 0.35959(15) -0.1126(3) -0.08028(10) 0.0681(5) Uani d . 1 . .
    H H1 0.3228 -0.2220 -0.0702 0.082 Uiso calc R 1 . .
    C C2 0.40308(17) -0.1410(4) -0.12878(11) 0.0781(6) Uani d . 1 . .
    H H2 0.3953 -0.2693 -0.1505 0.094 Uiso calc R 1 . .
    C C3 0.45712(15) 0.0186(4) -0.14457(9) 0.0722(6) Uani d . 1 . .
    H H3 0.4856 -0.0004 -0.1772 0.087 Uiso calc R 1 . .
    C C4 0.46904(15) 0.2069(4) -0.11195(9) 0.0695(5) Uani d . 1 . .
    H H4 0.5062 0.3152 -0.1223 0.083 Uiso calc R 1 . .
    C C5 0.42599(14) 0.2365(3) -0.06367(9) 0.0616(4) Uani d . 1 . .
    H H5 0.4344 0.3652 -0.0421 0.074 Uiso calc R 1 . .
    C C6 0.37052(12) 0.0769(3) -0.04690(7) 0.0521(4) Uani d . 1 . .
    C C7 0.32394(12) 0.1032(3) 0.00479(7) 0.0512(4) Uani d . 1 . .
    C C8 0.23773(13) -0.0247(3) 0.00290(8) 0.0544(4) Uani d . 1 . .
    C C9 0.15991(16) 0.0142(4) -0.04264(10) 0.0781(6) Uani d . 1 . .
    H H9 0.1624 0.1197 -0.0715 0.094 Uiso calc R 1 . .
    C C10 0.07956(19) -0.0983(5) -0.04624(15) 0.0994(9) Uani d . 1 . .
    H H10 0.0282 -0.0704 -0.0774 0.119 Uiso calc R 1 . .
    C C11 0.0753(2) -0.2508(5) -0.0041(2) 0.1177(12) Uani d . 1 . .
    H H11 0.0205 -0.3268 -0.0061 0.141 Uiso calc R 1 . .
    C C12 0.1509(3) -0.2946(5) 0.04175(19) 0.1156(11) Uani d . 1 . .
    H H12 0.1473 -0.4006 0.0703 0.139 Uiso calc R 1 . .
    C C13 0.23312(18) -0.1804(4) 0.04555(13) 0.0834(7) Uani d . 1 . .
    H H13 0.2844 -0.2092 0.0766 0.100 Uiso calc R 1 . .
    C C14 0.35757(13) 0.2367(3) 0.05125(8) 0.0569(4) Uani d . 1 . .
    H H14 0.4129 0.3070 0.0508 0.068 Uiso calc R 1 . .
    C C15 0.31479(13) 0.2803(3) 0.10200(8) 0.0538(4) Uani d . 1 . .
    H H15 0.2605 0.2104 0.1053 0.065 Uiso calc R 1 . .
    C C16 0.46334(13) 0.4280(3) 0.27515(8) 0.0570(4) Uani d . 1 . .
    C C17 0.55009(15) 0.4897(5) 0.26802(10) 0.0759(6) Uani d . 1 . .
    H H17 0.5581 0.6184 0.2488 0.091 Uiso calc R 1 . .
    C C18 0.62509(18) 0.3562(6) 0.29011(12) 0.0933(8) Uani d . 1 . .
    H H18 0.6837 0.3981 0.2858 0.112 Uiso calc R 1 . .
    C C19 0.6153(2) 0.1648(5) 0.31798(13) 0.0914(8) Uani d . 1 . .
    C C22 0.6986(2) 0.0211(6) 0.3407(2) 0.1415(16) Uani d . 1 . .
    H H22A 0.7542 0.0967 0.3381 0.212 Uiso calc R 1 . .
    H H22B 0.6932 -0.1064 0.3162 0.212 Uiso calc R 1 . .
    H H22C 0.7010 -0.0179 0.3823 0.212 Uiso calc R 1 . .
    C C20 0.5286(2) 0.1072(4) 0.32492(14) 0.0966(9) Uani d . 1 . .
    H H20 0.5210 -0.0213 0.3444 0.116 Uiso calc R 1 . .
    C C21 0.45251(17) 0.2363(4) 0.30362(12) 0.0786(6) Uani d . 1 . .
    H H21 0.3942 0.1942 0.3084 0.094 Uiso calc R 1 . .
loop_
    _atom_site_aniso_label
    _atom_site_aniso_U_11
    _atom_site_aniso_U_22
    _atom_site_aniso_U_33
    _atom_site_aniso_U_12
    _atom_site_aniso_U_13
    _atom_site_aniso_U_23
    S1 0.0643(3) 0.0552(2) 0.0519(2) -0.00057(19) 0.02298(19) -0.01132(18)
    O1 0.0889(10) 0.0543(7) 0.0837(9) -0.0098(7) 0.0286(8) -0.0086(7)
    O2 0.0832(9) 0.0781(9) 0.0640(8) 0.0105(7) 0.0370(7) -0.0117(7)
    N1 0.0601(8) 0.0606(8) 0.0454(7) -0.0058(7) 0.0190(6) -0.0035(6)
    N2 0.0594(8) 0.0600(9) 0.0480(7) -0.0072(7) 0.0209(6) -0.0032(6)
    C1 0.0765(13) 0.0665(11) 0.0675(11) -0.0158(10) 0.0293(10) -0.0145(9)
    C2 0.0904(15) 0.0796(14) 0.0729(12) -0.0118(12) 0.0365(11) -0.0235(11)
    C3 0.0722(12) 0.0916(15) 0.0594(10) 0.0002(11) 0.0290(9) -0.0038(11)
    C4 0.0714(12) 0.0818(14) 0.0608(10) -0.0133(10) 0.0265(9) 0.0047(10)
    C5 0.0723(11) 0.0609(10) 0.0549(9) -0.0121(9) 0.0208(8) -0.0040(8)
    C6 0.0554(9) 0.0571(9) 0.0451(8) -0.0038(7) 0.0137(7) -0.0010(7)
    C7 0.0578(9) 0.0527(9) 0.0444(7) -0.0030(7) 0.0141(7) 0.0019(7)
    C8 0.0608(10) 0.0531(9) 0.0523(8) -0.0054(8) 0.0191(7) -0.0029(7)
    C9 0.0677(12) 0.0984(16) 0.0666(12) -0.0119(12) 0.0111(10) 0.0101(12)
    C10 0.0685(14) 0.119(2) 0.107(2) -0.0174(15) 0.0096(14) -0.0027(18)
    C11 0.0759(18) 0.097(2) 0.186(4) -0.0279(16) 0.041(2) -0.009(2)
    C12 0.117(2) 0.0794(18) 0.161(3) -0.0208(17) 0.053(2) 0.0344(19)
    C13 0.0860(15) 0.0677(13) 0.0986(17) -0.0073(12) 0.0246(13) 0.0253(12)
    C14 0.0610(10) 0.0638(10) 0.0482(8) -0.0086(8) 0.0173(7) -0.0043(7)
    C15 0.0587(9) 0.0567(9) 0.0482(8) -0.0067(8) 0.0164(7) -0.0020(7)
    C16 0.0616(10) 0.0639(10) 0.0457(8) -0.0021(8) 0.0125(7) -0.0168(8)
    C17 0.0684(12) 0.0996(16) 0.0632(11) -0.0024(12) 0.0217(10) -0.0067(11)
    C18 0.0626(13) 0.138(3) 0.0785(15) 0.0057(15) 0.0146(11) -0.0242(17)
    C19 0.0841(16) 0.0917(18) 0.0844(16) 0.0213(14) -0.0124(13) -0.0338(14)
    C22 0.106(2) 0.132(3) 0.160(3) 0.047(2) -0.027(2) -0.040(3)
    C20 0.0978(19) 0.0686(14) 0.107(2) 0.0050(13) -0.0122(16) -0.0069(13)
    C21 0.0753(13) 0.0665(13) 0.0893(15) -0.0043(11) 0.0075(11) -0.0036(11)
_geom_special_details
;
All e.s.d.'s (except the e.s.d. in the dihedral angle between two l.s. planes)
are estimated using the full covariance matrix. The cell e.s.d.'s are taken
into account individually in the estimation of e.s.d.'s in distances, angles
and torsion angles; correlations between e.s.d.'s in cell parameters are only
used when they are defined by crystal symmetry. An approximate (isotropic)
treatment of cell e.s.d.'s is used for estimating e.s.d.'s involving l.s.
planes.
;
loop_
    _geom_bond_atom_site_label_1
    _geom_bond_atom_site_label_2
    _geom_bond_site_symmetry_2
    _geom_bond_distance
    _geom_bond_publ_flag
    S1 O1 . 1.4240(15) ?
    S1 O2 . 1.4341(14) ?
    S1 N2 . 1.6336(17) ?
    S1 C16 . 1.752(2) ?
    N1 C15 . 1.274(2) ?
    N1 N2 . 1.3969(19) ?
    N2 H1N2 . 0.82(2) ?
    C1 C6 . 1.388(3) ?
    C1 C2 . 1.395(3) ?
    C1 H1 . 0.9300 ?
    C2 C3 . 1.369(3) ?
    C2 H2 . 0.9300 ?
    C3 C4 . 1.373(3) ?
    C3 H3 . 0.9300 ?
    C4 C5 . 1.387(3) ?
    C4 H4 . 0.9300 ?
    C5 C6 . 1.391(2) ?
    C5 H5 . 0.9300 ?
    C6 C7 . 1.486(2) ?
    C7 C14 . 1.343(2) ?
    C7 C8 . 1.495(2) ?
    C8 C13 . 1.376(3) ?
    C8 C9 . 1.385(3) ?
    C9 C10 . 1.366(3) ?
    C9 H9 . 0.9300 ?
    C10 C11 . 1.353(5) ?
    C10 H10 . 0.9300 ?
    C11 C12 . 1.372(5) ?
    C11 H11 . 0.9300 ?
    C12 C13 . 1.394(4) ?
    C12 H12 . 0.9300 ?
    C13 H13 . 0.9300 ?
    C14 C15 . 1.448(2) ?
    C14 H14 . 0.9300 ?
    C15 H15 . 0.9300 ?
    C16 C21 . 1.380(3) ?
    C16 C17 . 1.381(3) ?
    C17 C18 . 1.387(4) ?
    C17 H17 . 0.9300 ?
    C18 C19 . 1.368(4) ?
    C18 H18 . 0.9300 ?
    C19 C20 . 1.373(4) ?
    C19 C22 . 1.516(4) ?
    C22 H22A . 0.9600 ?
    C22 H22B . 0.9600 ?
    C22 H22C . 0.9600 ?
    C20 C21 . 1.380(4) ?
    C20 H20 . 0.9300 ?
    C21 H21 . 0.9300 ?
loop_
    _geom_angle_atom_site_label_1
    _geom_angle_atom_site_label_2
    _geom_angle_atom_site_label_3
    _geom_angle_site_symmetry_1
    _geom_angle_site_symmetry_3
    _geom_angle
    _geom_angle_publ_flag
    O1 S1 O2 . . 119.94(9) ?
    O1 S1 N2 . . 108.18(9) ?
    O2 S1 N2 . . 103.87(9) ?
    O1 S1 C16 . . 108.48(10) ?
    O2 S1 C16 . . 108.97(9) ?
    N2 S1 C16 . . 106.60(8) ?
    C15 N1 N2 . . 115.26(15) ?
    N1 N2 S1 . . 113.54(12) ?
    N1 N2 H1N2 . . 115.6(15) ?
    S1 N2 H1N2 . . 113.8(15) ?
    C6 C1 C2 . . 120.84(19) ?
    C6 C1 H1 . . 119.6 ?
    C2 C1 H1 . . 119.6 ?
    C3 C2 C1 . . 120.5(2) ?
    C3 C2 H2 . . 119.8 ?
    C1 C2 H2 . . 119.8 ?
    C2 C3 C4 . . 119.55(18) ?
    C2 C3 H3 . . 120.2 ?
    C4 C3 H3 . . 120.2 ?
    C3 C4 C5 . . 120.34(19) ?
    C3 C4 H4 . . 119.8 ?
    C5 C4 H4 . . 119.8 ?
    C4 C5 C6 . . 121.15(18) ?
    C4 C5 H5 . . 119.4 ?
    C6 C5 H5 . . 119.4 ?
    C1 C6 C5 . . 117.65(16) ?
    C1 C6 C7 . . 119.93(16) ?
    C5 C6 C7 . . 122.42(16) ?
    C14 C7 C6 . . 121.50(16) ?
    C14 C7 C8 . . 121.27(15) ?
    C6 C7 C8 . . 117.23(14) ?
    C13 C8 C9 . . 118.7(2) ?
    C13 C8 C7 . . 121.79(19) ?
    C9 C8 C7 . . 119.53(17) ?
    C10 C9 C8 . . 121.7(2) ?
    C10 C9 H9 . . 119.2 ?
    C8 C9 H9 . . 119.2 ?
    C11 C10 C9 . . 119.4(3) ?
    C11 C10 H10 . . 120.3 ?
    C9 C10 H10 . . 120.3 ?
    C10 C11 C12 . . 120.8(3) ?
    C10 C11 H11 . . 119.6 ?
    C12 C11 H11 . . 119.6 ?
    C11 C12 C13 . . 120.0(3) ?
    C11 C12 H12 . . 120.0 ?
    C13 C12 H12 . . 120.0 ?
    C8 C13 C12 . . 119.4(3) ?
    C8 C13 H13 . . 120.3 ?
    C12 C13 H13 . . 120.3 ?
    C7 C14 C15 . . 125.42(17) ?
    C7 C14 H14 . . 117.3 ?
    C15 C14 H14 . . 117.3 ?
    N1 C15 C14 . . 118.83(16) ?
    N1 C15 H15 . . 120.6 ?
    C14 C15 H15 . . 120.6 ?
    C21 C16 C17 . . 120.0(2) ?
    C21 C16 S1 . . 119.57(16) ?
    C17 C16 S1 . . 120.44(18) ?
    C16 C17 C18 . . 118.8(3) ?
    C16 C17 H17 . . 120.6 ?
    C18 C17 H17 . . 120.6 ?
    C19 C18 C17 . . 121.9(3) ?
    C19 C18 H18 . . 119.0 ?
    C17 C18 H18 . . 119.0 ?
    C18 C19 C20 . . 118.3(2) ?
    C18 C19 C22 . . 120.6(3) ?
    C20 C19 C22 . . 121.1(3) ?
    C19 C22 H22A . . 109.5 ?
    C19 C22 H22B . . 109.5 ?
    H22A C22 H22B . . 109.5 ?
    C19 C22 H22C . . 109.5 ?
    H22A C22 H22C . . 109.5 ?
    H22B C22 H22C . . 109.5 ?
    C19 C20 C21 . . 121.3(3) ?
    C19 C20 H20 . . 119.3 ?
    C21 C20 H20 . . 119.3 ?
    C16 C21 C20 . . 119.7(2) ?
    C16 C21 H21 . . 120.1 ?
    C20 C21 H21 . . 120.1 ?
loop_
    _geom_hbond_atom_site_label_D
    _geom_hbond_atom_site_label_H
    _geom_hbond_atom_site_label_A
    _geom_hbond_site_symmetry_A
    _geom_hbond_distance_DH
    _geom_hbond_distance_HA
    _geom_hbond_distance_DA
    _geom_hbond_angle_DHA
    _geom_hbond_publ_flag
    N2 H1N2 O2 2_545 0.82(2) 2.11(2) 2.927(2) 173(2) y
