# Supplementary material for: (E)-N′-(3,3-Diphenyl­allyl­idene)-p-toluene­sulfonohydrazide
Source: Acta Crystallogr Sect E Struct Rep Online. 2009 Apr 18;65(Pt 5):o1056. doi: 10.1107/S1600536809013269 (PMC2977737; doi:10.1107/S1600536809013269)
Supplement: Supplementary file 2 [file e-65-o1056-Isup2.hkl]

# 
# h,k,l, Fc-squared, Fo-squared, sigma(Fo-squared) and status flag 
# 
data_I
_shelx_title ' kh192-abs1  P21/n        R = 0.06' 
_shelx_refln_list_code          4 
_shelx_F_calc_maximum       70.77 
_exptl_crystal_F_000       792.00 
_reflns_d_resolution_high  0.7330 
 
loop_ 
 _symmetry_equiv_pos_as_xyz 
 'x, y, z' 
 '-x+1/2, y+1/2, -z+1/2' 
 '-x, -y, -z' 
 'x-1/2, -y-1/2, z-1/2' 
 
_cell_length_a    14.7850 
_cell_length_b     6.2179 
_cell_length_c    22.5190 
_cell_angle_alpha  90.000 
_cell_angle_beta  102.640 
_cell_angle_gamma  90.000 
 
_shelx_F_squared_multiplier     1.000 
 
loop_ 
 _refln_index_h 
 _refln_index_k 
 _refln_index_l 
 _refln_F_squared_calc 
 _refln_F_squared_meas 
 _refln_F_squared_sigma 
 _refln_observed_status 
   2   0   0        2.03        4.27      2.51 o 
   6   0   0      730.16      810.68      5.42 o 
   8   0   0       22.05       21.89      2.03 o 
  10   0   0      567.45      566.14      4.12 o 
  12   0   0      414.33      353.10      3.58 o 
  14   0   0        2.25        3.37      1.91 o 
  16   0   0       29.68       28.51      2.09 o 
  18   0   0       61.21       58.24      1.96 o 
   1   1   0      850.48      810.26      3.71 o 
   2   1   0      653.07      663.74      3.54 o 
   3   1   0     3526.32     3201.12     36.52 o 
   4   1   0      208.69      197.86      7.52 o 
   5   1   0      168.49      172.55      2.49 o 
   7   1   0        2.89       10.05      1.78 o 
   8   1   0      378.47      436.79      2.36 o 
   9   1   0       34.52       36.19      1.39 o 
  10   1   0      392.77      417.60      4.54 o 
  11   1   0      221.86      195.42      2.72 o 
  12   1   0       81.05       70.48      1.90 o 
  13   1   0       20.68       21.59      1.50 o 
  14   1   0       32.97       35.68      1.32 o 
  15   1   0       41.35       42.54      1.32 o 
  16   1   0        0.01        0.01      1.18 o 
  17   1   0        1.59        3.81      1.17 o 
  18   1   0        0.21        1.07      1.30 o 
  19   1   0        3.92        4.63      1.36 o 
   0   2   0       91.85       91.05      2.16 o 
   1   2   0       25.31       24.82      1.08 o 
   2   2   0     1290.70     1367.12      4.99 o 
   3   2   0        9.09       11.03      0.97 o 
   4   2   0      563.93      643.82      4.92 o 
   5   2   0     2881.10     3170.08     48.04 o 
   6   2   0     1191.06     1228.67      5.06 o 
   7   2   0      123.50      157.53      3.85 o 
   8   2   0        1.86        4.65      1.46 o 
   9   2   0      175.14      162.00      2.09 o 
  10   2   0       94.44       87.28      1.81 o 
  11   2   0        2.29        2.14      1.41 o 
  12   2   0       90.98       83.42      1.79 o 
  13   2   0       98.77       98.42      1.91 o 
  14   2   0        0.44        2.44      1.57 o 
  15   2   0       13.84        8.29      1.90 o 
  16   2   0        1.59       -1.86      1.86 o 
  17   2   0       21.49       21.67      2.04 o 
  18   2   0        0.56        4.67      1.95 o 
  19   2   0        2.80        5.17      1.96 o 
   1   3   0     1089.21     1206.19     10.61 o 
   2   3   0     1621.39     1515.25      4.71 o 
   3   3   0       99.82      114.03      1.33 o 
   4   3   0        4.48        3.70      1.04 o 
   5   3   0       93.06       89.30      1.30 o 
   6   3   0       55.86       57.64      1.08 o 
   7   3   0       16.71       15.97      1.45 o 
   8   3   0      113.35      109.70      2.31 o 
   9   3   0        0.95       -0.16      1.33 o 
  10   3   0       74.87       71.24      1.63 o 
  11   3   0        0.69        3.34      1.28 o 
  12   3   0       77.13       76.69      1.72 o 
  13   3   0        0.07       -0.65      1.83 o 
  14   3   0       27.78       26.61      1.95 o 
  15   3   0       11.32       17.98      1.96 o 
  16   3   0       30.90       32.36      1.53 o 
  17   3   0        0.28        0.74      1.94 o 
  18   3   0        0.96        1.30      1.98 o 
   0   4   0       10.75       17.43      1.45 o 
   1   4   0      305.27      282.93      2.59 o 
   2   4   0       50.63       47.50      1.25 o 
   3   4   0       57.32       45.09      0.99 o 
   4   4   0      418.20      418.36      4.03 o 
   5   4   0      418.95      398.52      4.41 o 
   6   4   0      155.65      138.58      2.54 o 
   7   4   0      252.23      244.44      4.93 o 
   8   4   0      304.99      310.41      2.50 o 
   9   4   0        0.50        1.21      1.25 o 
  10   4   0        4.91        3.39      1.83 o 
  11   4   0       16.12       15.01      1.80 o 
  12   4   0       15.33       10.06      1.38 o 
  13   4   0       16.18       19.05      1.37 o 
  14   4   0        3.40        2.58      1.95 o 
  15   4   0       12.92        8.00      1.92 o 
  16   4   0        1.01       -0.25      1.35 o 
  17   4   0        3.66        5.79      1.96 o 
   1   5   0      346.91      337.75      4.28 o 
   2   5   0      252.70      244.86      5.05 o 
   3   5   0       60.84       57.38      1.03 o 
   4   5   0       42.41       40.64      2.26 o 
   5   5   0      165.20      152.64      4.02 o 
   6   5   0       24.28       25.83      1.39 o 
   7   5   0       87.27       87.92      3.28 o 
   8   5   0       11.23        8.63      1.19 o 
   9   5   0        3.18        4.23      1.33 o 
  10   5   0        1.63        4.31      1.86 o 
  11   5   0       35.86       29.43      1.43 o 
  12   5   0        0.00        2.75      1.91 o 
  13   5   0        2.85        1.16      1.89 o 
  14   5   0        1.62       -0.56      1.84 o 
  15   5   0       11.29       12.56      1.96 o 
   0   6   0      554.24      552.23      2.47 o 
   1   6   0       47.77       47.79      2.23 o 
   2   6   0        4.84        4.35      2.08 o 
   3   6   0       92.96       99.42      2.40 o 
   4   6   0      269.29      264.91      2.06 o 
   5   6   0        3.39        6.94      2.65 o 
   6   6   0       60.06       62.57      4.27 o 
   7   6   0        0.08        0.49      2.50 o 
   8   6   0        5.48        7.99      1.11 o 
   9   6   0       24.43       19.43      1.26 o 
  10   6   0       24.20       24.41      1.98 o 
  11   6   0        0.91        3.13      1.88 o 
  12   6   0        7.50        6.13      1.38 o 
  13   6   0        2.76        4.42      1.42 o 
   1   7   0        2.11        2.15      0.93 o 
   2   7   0        2.39        3.25      2.39 o 
   3   7   0       15.26       17.06      2.10 o 
   4   7   0        9.08       11.53      1.47 o 
   5   7   0        2.04       -0.19      2.72 o 
   6   7   0        0.02       -1.14      1.32 o 
   7   7   0        4.62        5.78      1.27 o 
   8   7   0        0.04        1.96      1.93 o 
   9   7   0        0.35        2.04      1.59 o 
  10   7   0       17.72       15.56      2.07 o 
  11   7   0        0.04       -1.98      1.98 o 
   0   8   0        0.04        2.73      1.90 o 
   1   8   0       25.20       26.33      1.43 o 
   2   8   0        1.96        4.11      1.62 o 
   3   8   0        0.09        2.25      1.15 o 
   4   8   0        0.09        1.73      2.14 o 
   5   8   0        3.73        6.94      3.78 o 
   6   8   0        1.11        1.15      1.14 o 
 -19   0   1        4.72        8.62      1.76 o 
 -17   0   1       51.06       44.61      2.30 o 
 -15   0   1       24.20       23.44      2.08 o 
 -13   0   1        0.53       -2.12      2.12 o 
 -11   0   1        7.81       10.08      2.07 o 
  -9   0   1       97.29       99.01      2.45 o 
  -7   0   1      778.21      765.80      5.29 o 
  -3   0   1       31.96       30.04      2.62 o 
   7   0   1      794.73      871.80      5.19 o 
   9   0   1        8.91       12.03      1.86 o 
  11   0   1        5.65        3.77      2.06 o 
  13   0   1      257.86      251.77      3.16 o 
  15   0   1       26.60       32.25      2.00 o 
  17   0   1        7.10        7.71      1.37 o 
  19   0   1       20.91       21.41      1.65 o 
 -19   1   1        0.93        2.41      1.15 o 
 -18   1   1        0.12       -0.44      1.27 o 
 -17   1   1        8.84        8.57      1.27 o 
 -16   1   1       53.91       61.04      1.49 o 
 -15   1   1       27.65       24.64      1.39 o 
 -14   1   1       98.19       85.81      2.82 o 
 -13   1   1        9.96       13.50      1.90 o 
 -12   1   1       33.27       29.61      1.31 o 
 -11   1   1        3.94        9.54      1.60 o 
 -10   1   1       62.40       52.85      1.86 o 
  -9   1   1        8.08        4.32      2.36 o 
  -8   1   1      473.50      501.95      3.10 o 
  -7   1   1      705.19      764.07     10.04 o 
  -6   1   1        2.72        0.22      1.12 o 
  -5   1   1      136.27      146.51      1.85 o 
  -4   1   1     3292.32     3178.01     45.17 o 
  -3   1   1       76.33       66.39      1.83 o 
  -1   1   1     1089.74     1005.33     16.76 o 
   1   1   1      167.11      159.40      2.41 o 
   3   1   1       93.18       83.77      3.00 o 
   4   1   1     1233.14     1230.49      5.84 o 
   5   1   1     1350.09     1305.71      5.58 o 
   6   1   1      356.06      396.02     11.52 o 
   7   1   1      504.18      488.34      5.19 o 
   8   1   1       83.55       73.58      2.73 o 
   9   1   1       94.94       96.88      2.08 o 
  10   1   1      918.31      876.35     17.54 o 
  11   1   1       71.45       52.67      1.24 o 
  12   1   1        3.19        3.53      1.20 o 
  13   1   1        2.44        2.06      1.16 o 
  14   1   1       26.93       24.49      1.09 o 
  15   1   1        0.10        0.39      1.19 o 
  16   1   1       27.45       26.55      1.07 o 
  17   1   1        0.86        2.05      1.68 o 
  18   1   1        0.17        2.16      1.25 o 
  19   1   1        1.06        0.75      1.32 o 
 -19   2   1        1.93        6.99      1.97 o 
 -18   2   1        1.27        1.36      1.91 o 
 -17   2   1       15.51       14.06      1.98 o 
 -16   2   1        0.18        3.07      1.33 o 
 -15   2   1        0.79        2.92      1.91 o 
 -14   2   1       37.02       38.14      2.12 o 
 -13   2   1        2.42        2.30      1.34 o 
 -12   2   1       14.14       18.02      1.96 o 
 -11   2   1       75.87       70.10      2.21 o 
 -10   2   1       19.42       17.38      2.03 o 
  -9   2   1        9.02        2.33      1.92 o 
  -8   2   1       63.51       67.43      2.16 o 
  -7   2   1      139.56      160.52      1.60 o 
  -6   2   1      395.18      397.15      2.29 o 
  -5   2   1      212.98      171.11      3.70 o 
  -4   2   1       52.76       43.08      1.22 o 
  -3   2   1      537.85      544.53      4.62 o 
  -2   2   1      126.96      183.06      1.67 o 
  -1   2   1       92.56       70.27      1.42 o 
   0   2   1     1346.37     1239.43      7.10 o 
   1   2   1      308.38      305.11      2.65 o 
   2   2   1       52.20       38.82      1.24 o 
   3   2   1       27.90       24.77      1.20 o 
   4   2   1     1923.60     1737.96      4.94 o 
   5   2   1     1453.96     1493.86      4.55 o 
   6   2   1      172.95      212.44      2.36 o 
   7   2   1        0.01        0.83      1.48 o 
   8   2   1      215.08      218.30      2.25 o 
   9   2   1       33.91       34.67      1.65 o 
  10   2   1       11.70       18.38      1.12 o 
  11   2   1        0.24        1.47      1.28 o 
  12   2   1       20.94       17.06      1.11 o 
  13   2   1       37.44       33.96      1.20 o 
  14   2   1       15.73       17.77      1.46 o 
  15   2   1       20.97       20.72      1.44 o 
  16   2   1       16.69       10.84      2.30 o 
  17   2   1       16.71       15.67      1.47 o 
  18   2   1       16.94       18.04      2.06 o 
 -18   3   1        0.08        0.90      1.90 o 
 -17   3   1        6.95       10.40      1.41 o 
 -16   3   1        0.00       -1.95      1.95 o 
 -15   3   1       86.66       84.64      2.21 o 
 -14   3   1       12.64       11.87      1.92 o 
 -13   3   1        0.18        0.93      1.31 o 
 -12   3   1       15.44       13.98      1.88 o 
 -11   3   1      125.48      126.68      1.87 o 
 -10   3   1       34.49       30.94      1.48 o 
  -9   3   1        2.26        3.96      1.86 o 
  -8   3   1        7.51       10.15      1.39 o 
  -7   3   1       45.14       46.56      1.22 o 
  -6   3   1       48.80       52.45      1.66 o 
  -5   3   1       85.74       97.50      2.13 o 
  -4   3   1       36.74       45.94      1.01 o 
  -3   3   1      595.98      590.59      4.23 o 
  -2   3   1       22.40       27.10      1.18 o 
  -1   3   1      247.97      309.62      2.50 o 
   0   3   1        0.29        1.06      1.01 o 
   1   3   1       83.55       67.35      1.07 o 
   2   3   1        0.77        0.01      0.85 o 
   3   3   1      807.73      817.30      2.64 o 
   4   3   1       49.41       61.24      1.34 o 
   5   3   1      178.28      162.84      1.75 o 
   6   3   1        8.19       10.80      1.30 o 
   7   3   1      344.30      322.38      3.88 o 
   8   3   1       24.55       20.17      1.65 o 
   9   3   1        0.04        1.38      1.21 o 
  10   3   1       29.44       28.08      1.42 o 
  11   3   1       38.29       40.12      1.50 o 
  12   3   1        0.14       -0.08      1.85 o 
  13   3   1        1.64        3.57      1.81 o 
  14   3   1        0.23       -1.95      1.95 o 
  15   3   1       30.21       43.32      2.04 o 
  16   3   1        1.14        7.39      1.88 o 
  17   3   1        1.51        3.87      1.91 o 
  18   3   1        1.94        3.57      1.96 o 
 -17   4   1        0.02        5.97      1.97 o 
 -16   4   1        0.88        5.24      1.32 o 
 -15   4   1        0.89        7.68      1.86 o 
 -14   4   1        4.76        3.53      1.94 o 
 -13   4   1       57.31       56.11      2.08 o 
 -12   4   1        0.03        4.06      1.82 o 
 -11   4   1        0.75       -1.35      1.35 o 
 -10   4   1        0.07        3.99      1.82 o 
  -9   4   1       53.47       48.14      1.51 o 
  -8   4   1       63.04       64.37      1.97 o 
  -7   4   1        2.44        5.46      2.46 o 
  -6   4   1        6.44        4.85      1.04 o 
  -5   4   1       19.01       19.58      0.94 o 
  -4   4   1      114.97      139.17      1.18 o 
  -3   4   1       57.77       54.04      1.55 o 
  -2   4   1        0.05        0.41      1.05 o 
  -1   4   1       11.13        6.07      1.17 o 
   0   4   1      234.80      212.39      2.85 o 
   1   4   1        5.83        6.21      0.89 o 
   2   4   1      168.08      189.03      1.82 o 
   3   4   1      251.16      271.24      2.11 o 
   4   4   1      186.51      167.94      2.54 o 
   5   4   1       35.23       37.80      1.15 o 
   6   4   1        2.17        5.59      1.32 o 
   7   4   1      131.00      135.65      3.26 o 
   8   4   1      133.52      116.63      3.03 o 
   9   4   1       31.22       37.73      1.96 o 
  10   4   1       15.31        9.82      1.34 o 
  11   4   1       20.88       17.46      1.42 o 
  12   4   1       25.41       27.82      1.87 o 
  13   4   1        3.70        6.29      1.32 o 
  14   4   1       10.46        8.29      1.36 o 
  15   4   1        0.12        0.02      1.85 o 
  16   4   1        8.04        6.24      1.37 o 
  17   4   1        5.83        8.01      1.96 o 
 -16   5   1        7.95        9.88      2.06 o 
 -15   5   1        0.16        5.24      1.90 o 
 -14   5   1        7.49        3.23      1.87 o 
 -13   5   1        6.04        9.89      1.88 o 
 -12   5   1       11.27        8.93      1.91 o 
 -11   5   1        3.56        2.99      1.39 o 
 -10   5   1      177.11      159.08      2.37 o 
  -9   5   1       43.79       39.01      2.03 o 
  -8   5   1        6.02        6.54      1.56 o 
  -7   5   1        3.91        5.20      1.45 o 
  -6   5   1       43.32       45.30      3.23 o 
  -5   5   1       37.03       33.90      0.96 o 
  -4   5   1      137.52      146.44      4.82 o 
  -3   5   1       58.58       58.39      1.34 o 
  -2   5   1      504.76      511.21      1.75 o 
  -1   5   1       15.39       17.06      0.97 o 
   0   5   1        1.73        5.20      1.10 o 
   1   5   1      183.91      195.95      1.96 o 
   2   5   1      846.72      817.00     13.31 o 
   3   5   1        0.38       -0.96      0.96 o 
   4   5   1       96.65       89.02      3.31 o 
   5   5   1      417.66      410.58      6.77 o 
   6   5   1      396.68      393.74      3.78 o 
   7   5   1       28.32       27.77      1.37 o 
   8   5   1      127.28      139.27      1.92 o 
   9   5   1       50.01       50.83      1.85 o 
  10   5   1        9.83        9.15      1.40 o 
  11   5   1        0.13        2.83      1.86 o 
  12   5   1       14.12       22.24      1.91 o 
  13   5   1        1.29        0.31      1.88 o 
  14   5   1        1.79       -0.06      1.88 o 
  15   5   1        2.59        3.01      1.98 o 
 -14   6   1        2.16        4.56      1.99 o 
 -13   6   1       23.83       26.62      2.05 o 
 -12   6   1        5.05        5.33      1.41 o 
 -11   6   1       12.75       12.15      1.89 o 
 -10   6   1        5.58        9.81      1.85 o 
  -9   6   1       47.23       45.39      1.77 o 
  -8   6   1        0.25       -0.57      1.50 o 
  -7   6   1        9.85        8.77      1.33 o 
  -6   6   1        1.76        2.88      1.31 o 
  -5   6   1       80.58       78.85      2.79 o 
  -4   6   1       56.13       49.55      2.32 o 
  -3   6   1      494.36      498.48      2.05 o 
  -2   6   1        5.72        4.28      1.04 o 
  -1   6   1       99.09       93.80      1.61 o 
   0   6   1      198.20      185.38      3.99 o 
   1   6   1      328.55      339.68      4.07 o 
   2   6   1        0.22        1.21      1.14 o 
   3   6   1        2.08        3.39      0.86 o 
   4   6   1        5.06        6.31      1.00 o 
   5   6   1       42.40       45.66      2.08 o 
   6   6   1        0.25        2.17      1.28 o 
   7   6   1       29.29       33.73      1.22 o 
   8   6   1        4.70        4.30      1.18 o 
   9   6   1       26.78       25.78      1.31 o 
  10   6   1       34.99       40.46      1.99 o 
  11   6   1        0.12       -1.88      1.88 o 
  12   6   1       14.65        6.63      2.02 o 
  13   6   1        1.62        1.52      1.42 o 
 -11   7   1        2.71        0.60      2.04 o 
 -10   7   1        2.07       10.75      1.95 o 
  -9   7   1        0.65        2.22      1.60 o 
  -8   7   1       23.67       24.11      3.68 o 
  -7   7   1        0.01       -1.17      1.17 o 
  -6   7   1        3.43        4.24      1.46 o 
  -5   7   1        1.43        3.30      1.29 o 
  -4   7   1       14.82       20.24      1.36 o 
  -3   7   1       10.34       10.10      1.15 o 
  -2   7   1       56.29       54.03      1.51 o 
  -1   7   1        7.35        9.85      4.02 o 
   0   7   1        0.49        1.63      1.10 o 
   1   7   1       32.50       33.71      1.45 o 
   2   7   1        7.56        5.87      1.38 o 
   3   7   1       67.01       56.17      1.26 o 
   4   7   1       10.45       11.08      1.38 o 
   5   7   1        0.91       -1.09      1.67 o 
   6   7   1        0.08        0.49      3.04 o 
   7   7   1        0.02       -1.07      1.45 o 
   8   7   1       12.46       15.48      1.38 o 
   9   7   1        5.29        4.60      1.55 o 
  10   7   1        5.05       10.31      1.96 o 
  -6   8   1        3.39        1.40      1.53 o 
  -5   8   1        0.52        3.20      2.85 o 
  -4   8   1        0.04        2.21      1.10 o 
  -3   8   1        0.08        1.10      1.35 o 
  -2   8   1        0.26       -0.50      1.03 o 
  -1   8   1        7.25        7.36      2.45 o 
   0   8   1        9.64        8.70      3.21 o 
   1   8   1        3.67        5.15      2.92 o 
   2   8   1        3.02        5.86      1.15 o 
   3   8   1        4.59        2.91      1.66 o 
   4   8   1        5.37        3.72      1.22 o 
   5   8   1        0.11        0.32      1.11 o 
   6   8   1        4.23        2.00      2.65 o 
 -18   0   2        0.92        2.27      2.34 o 
 -16   0   2       47.83       43.04      2.19 o 
 -14   0   2       37.73       30.10      2.08 o 
 -12   0   2     1226.67     1210.71      5.89 o 
 -10   0   2       20.33       14.79      1.95 o 
  -8   0   2       38.42       31.28      2.20 o 
  -6   0   2        5.27        0.69      1.48 o 
   0   0   2     2286.50     2337.28     22.02 o 
   8   0   2      154.48      126.04      2.18 o 
  10   0   2      215.29      217.95      2.87 o 
  12   0   2     1326.85     1374.49      5.89 o 
  14   0   2        7.27        3.20      1.82 o 
  16   0   2        0.04        2.77      1.45 o 
  18   0   2        4.16        3.97      1.54 o 
 -19   1   2       21.93       17.53      1.51 o 
 -18   1   2        7.55        7.51      1.32 o 
 -17   1   2        0.23        3.57      1.38 o 
 -16   1   2       30.08       25.85      1.38 o 
 -15   1   2      192.46      186.74      1.89 o 
 -14   1   2        1.90        5.03      1.28 o 
 -13   1   2      324.74      278.15      3.16 o 
 -12   1   2       14.12       13.36      1.82 o 
 -11   1   2      498.49      496.45      3.02 o 
 -10   1   2      135.09      128.04      1.67 o 
  -9   1   2       34.14       21.80      1.54 o 
  -8   1   2      496.37      507.35      6.46 o 
  -7   1   2     1345.81     1461.58     20.62 o 
  -6   1   2      395.89      388.06      2.22 o 
  -5   1   2      559.14      570.87      2.86 o 
  -4   1   2      942.69     1026.25      4.19 o 
  -3   1   2      185.32      172.42      2.72 o 
   0   1   2      861.26      880.32     14.54 o 
   1   1   2      435.23      507.26      4.06 o 
   4   1   2      524.28      481.62     21.63 o 
   5   1   2      746.18      808.37     13.18 o 
   6   1   2     2507.54     2571.26      7.16 o 
   7   1   2      560.47      567.80     17.69 o 
   8   1   2        1.87        3.14      1.37 o 
   9   1   2      235.28      260.09      4.09 o 
  10   1   2        0.37        1.19      1.17 o 
  11   1   2       64.17       75.09      1.64 o 
  12   1   2       94.63       91.21      2.03 o 
  13   1   2       50.78       43.37      1.55 o 
  14   1   2       14.25       15.13      1.13 o 
  15   1   2       73.53       71.17      1.67 o 
  16   1   2        6.05        7.77      1.18 o 
  17   1   2        2.32        6.16      2.25 o 
  18   1   2       26.49       25.65      1.34 o 
  19   1   2        1.52        2.24      1.31 o 
 -19   2   2        1.25        2.29      1.36 o 
 -18   2   2       27.16       27.19      2.08 o 
 -17   2   2       17.16       28.73      2.04 o 
 -16   2   2       13.65       10.41      1.42 o 
 -15   2   2        5.36        6.19      1.91 o 
 -14   2   2      103.20      111.17      2.38 o 
 -13   2   2      235.53      221.57      2.83 o 
 -12   2   2      116.30       93.57      1.78 o 
 -11   2   2        0.12        1.50      1.36 o 
 -10   2   2      102.68      100.04      1.81 o 
  -9   2   2       18.82        9.20      2.00 o 
  -8   2   2      164.16      203.01      6.14 o 
  -7   2   2      453.42      520.66      3.51 o 
  -6   2   2     1059.47     1179.73      5.98 o 
  -5   2   2       31.51       39.96      2.42 o 
  -4   2   2       33.08       47.02      1.33 o 
  -3   2   2       85.02      120.12      2.03 o 
  -2   2   2      439.47      415.21      2.18 o 
  -1   2   2     2907.75     2716.88      7.45 o 
   0   2   2     3166.14     3111.02     17.64 o 
   1   2   2       35.11       51.13      1.51 o 
   2   2   2       74.40       73.50      1.52 o 
   3   2   2       20.31       13.70      1.29 o 
   4   2   2        0.99       10.80      2.57 o 
   5   2   2      677.09      654.50      7.42 o 
   6   2   2       10.06       16.30      4.59 o 
   7   2   2      235.52      283.35     11.16 o 
   8   2   2      216.61      224.88      2.16 o 
   9   2   2      122.68      127.61      6.37 o 
  10   2   2        0.12       -0.73      1.53 o 
  11   2   2       13.85       14.31      1.26 o 
  12   2   2       24.02       21.24      1.11 o 
  13   2   2       48.06       52.61      1.22 o 
  14   2   2       12.69       12.74      1.08 o 
  15   2   2        0.01        1.07      1.04 o 
  16   2   2        0.00        2.83      1.50 o 
  17   2   2       28.13       33.86      1.74 o 
  18   2   2        6.04        5.90      1.46 o 
 -18   3   2        8.77        7.28      1.41 o 
 -17   3   2        3.88        5.48      1.96 o 
 -16   3   2        0.43        2.77      1.90 o 
 -15   3   2        1.67        1.12      1.38 o 
 -14   3   2       28.98       25.03      1.98 o 
 -13   3   2       39.88       41.24      2.04 o 
 -12   3   2        0.01        3.61      1.84 o 
 -11   3   2        0.34        2.41      1.35 o 
 -10   3   2      118.72      118.25      2.35 o 
  -9   3   2       59.91       64.51      1.16 o 
  -8   3   2        3.66        3.71      1.33 o 
  -7   3   2      201.17      200.09      9.84 o 
  -6   3   2      179.35      181.18      5.34 o 
  -5   3   2        3.50        5.45      1.21 o 
  -4   3   2      942.83     1043.54      9.94 o 
  -3   3   2      148.18      145.90      2.14 o 
  -2   3   2      326.15      352.88      2.22 o 
  -1   3   2       14.86       17.90      1.04 o 
   0   3   2      577.99      600.25      9.76 o 
   1   3   2       36.67       34.29      1.24 o 
   2   3   2      235.29      230.44      2.07 o 
   3   3   2      469.83      486.33      2.13 o 
   4   3   2       84.76       80.95      1.44 o 
   5   3   2      172.63      174.20      3.61 o 
   6   3   2       39.12       36.13      1.34 o 
   7   3   2      140.94      150.45      1.96 o 
   8   3   2      135.66      140.26      1.67 o 
   9   3   2        0.21       -1.30      1.83 o 
  10   3   2      124.35      113.03      1.66 o 
  11   3   2        3.80        6.68      1.48 o 
  12   3   2       28.67       29.88      1.97 o 
  13   3   2       15.44       13.84      1.84 o 
  14   3   2       69.48       62.01      1.62 o 
  15   3   2        0.86       -0.23      1.93 o 
  16   3   2        2.75        6.86      1.91 o 
  17   3   2        1.25        5.11      1.88 o 
  18   3   2       12.54        7.43      2.07 o 
 -17   4   2        2.32        6.79      1.96 o 
 -16   4   2        0.13        0.61      1.33 o 
 -15   4   2       12.58       13.22      1.36 o 
 -14   4   2       27.55       29.78      1.47 o 
 -13   4   2        6.61        6.21      1.35 o 
 -12   4   2        9.44       12.83      1.36 o 
 -11   4   2        4.90        6.75      1.82 o 
 -10   4   2       10.33       10.39      1.34 o 
  -9   4   2       80.92       74.58      2.14 o 
  -8   4   2      273.66      276.94     13.37 o 
  -7   4   2      241.21      222.73      3.05 o 
  -6   4   2       59.64       63.55      1.27 o 
  -5   4   2      124.45      122.50      5.83 o 
  -4   4   2      100.55      117.02      1.42 o 
  -3   4   2       51.93       45.66      1.17 o 
  -2   4   2      180.61      206.19      2.69 o 
  -1   4   2      161.84      139.23      4.09 o 
   0   4   2      374.86      355.69      1.83 o 
   1   4   2      154.19      177.52      1.70 o 
   2   4   2       18.14       18.55      1.31 o 
   3   4   2      506.55      542.88      3.81 o 
   4   4   2      846.17      786.41      7.15 o 
   5   4   2      269.32      270.19      5.21 o 
   6   4   2        0.39       -0.15      1.18 o 
   7   4   2      142.03      137.49      1.68 o 
   8   4   2       47.06       49.36      1.25 o 
   9   4   2        9.18        5.37      2.37 o 
  10   4   2       74.06       81.73     11.15 o 
  11   4   2        0.37        2.24      1.78 o 
  12   4   2        3.17        1.98      1.82 o 
  13   4   2       27.95       32.87      1.99 o 
  14   4   2        9.81        7.79      1.35 o 
  15   4   2        0.69       -0.19      1.90 o 
  16   4   2        1.78        3.79      1.31 o 
  17   4   2        6.50        6.44      1.99 o 
 -16   5   2        9.57        8.33      2.02 o 
 -15   5   2        8.71        7.94      1.95 o 
 -14   5   2        0.00        2.24      1.87 o 
 -13   5   2       20.96       20.27      1.97 o 
 -12   5   2       13.26       12.40      1.36 o 
 -11   5   2       71.21       87.22      2.16 o 
 -10   5   2        7.42        7.69      1.34 o 
  -9   5   2       51.86       45.02      1.55 o 
  -8   5   2        8.26        7.72      0.87 o 
  -7   5   2        6.47        1.93      1.82 o 
  -6   5   2        7.01        9.04      0.98 o 
  -5   5   2      171.91      164.05      1.26 o 
  -4   5   2        1.36       -1.12      1.12 o 
  -3   5   2      563.28      558.98      7.86 o 
  -2   5   2        0.04        0.44      1.33 o 
  -1   5   2      405.52      385.75      5.38 o 
   0   5   2        0.04       -1.05      1.44 o 
   1   5   2      197.42      195.30      1.55 o 
   2   5   2      400.90      397.40      2.49 o 
   3   5   2      639.42      646.94      2.35 o 
   4   5   2        0.75        0.54      1.03 o 
   5   5   2       84.74       79.40      2.47 o 
   6   5   2      289.55      279.29      3.99 o 
   7   5   2      474.95      471.98     12.67 o 
   8   5   2        6.93        5.67      1.09 o 
   9   5   2        0.04        3.36      2.65 o 
  10   5   2        0.00       -1.27      1.27 o 
  11   5   2       13.60       14.52      1.86 o 
  12   5   2       23.10       22.20      1.96 o 
  13   5   2        0.63        4.83      1.83 o 
  14   5   2        0.01        9.38      1.91 o 
  15   5   2        0.10        0.48      1.96 o 
 -14   6   2        3.23        8.85      2.04 o 
 -13   6   2        0.00       -1.40      1.97 o 
 -12   6   2       15.76       14.06      1.42 o 
 -11   6   2        3.84       10.44      1.86 o 
 -10   6   2        6.55        5.49      1.85 o 
  -9   6   2        0.26        2.70      2.97 o 
  -8   6   2       54.95       61.07      1.98 o 
  -7   6   2        0.60        3.63      2.18 o 
  -6   6   2        2.80        2.72      0.85 o 
  -5   6   2       69.14       68.70      1.78 o 
  -4   6   2        6.04        6.41      0.98 o 
  -3   6   2      158.19      150.48      1.36 o 
  -2   6   2        8.80       11.94      2.20 o 
  -1   6   2        6.85        9.26      3.34 o 
   0   6   2      106.07      107.69      1.25 o 
   1   6   2      111.25      109.27      3.03 o 
   2   6   2       10.25       12.54      0.90 o 
   3   6   2        7.43        7.70      1.10 o 
   4   6   2        0.56        2.64      1.10 o 
   5   6   2       32.37       29.84      1.18 o 
   6   6   2        5.44        6.93      0.96 o 
   7   6   2        9.15        7.23      1.01 o 
   8   6   2       16.57       11.65      2.85 o 
   9   6   2        0.28        4.90      2.19 o 
  10   6   2        6.36        4.29      1.88 o 
  11   6   2        5.70        8.90      1.37 o 
  12   6   2        6.27        7.15      1.95 o 
  13   6   2       13.12        9.01      2.06 o 
 -11   7   2       16.81       12.10      2.05 o 
 -10   7   2        6.92        0.60      2.02 o 
  -9   7   2        0.11       -1.65      1.65 o 
  -8   7   2       14.22       20.18      1.55 o 
  -7   7   2       52.46       46.70      4.77 o 
  -6   7   2        0.79        0.49      1.33 o 
  -5   7   2        2.79        1.89      1.28 o 
  -4   7   2       15.35       17.72      1.88 o 
  -3   7   2       38.55       37.53      1.47 o 
  -2   7   2       28.18       28.96      1.17 o 
  -1   7   2       52.72       55.28      1.97 o 
   0   7   2        2.47        1.00      0.96 o 
   1   7   2        7.43        9.67      1.12 o 
   2   7   2       89.58       81.63      1.06 o 
   3   7   2       32.89       29.40      1.19 o 
   4   7   2        0.04        2.57      1.74 o 
   5   7   2        1.51        3.86      1.31 o 
   6   7   2       13.71       13.73      1.14 o 
   7   7   2        3.37        5.32      1.24 o 
   8   7   2        0.00        0.71      1.51 o 
   9   7   2        0.00        4.94      3.75 o 
  10   7   2        0.02        3.75      1.38 o 
  -6   8   2        0.37       -0.91      1.13 o 
  -5   8   2        9.01        9.52      1.15 o 
  -4   8   2        2.26        0.80      3.14 o 
  -3   8   2        0.02       -0.75      1.36 o 
  -2   8   2        0.01        2.05      2.01 o 
  -1   8   2        6.54        6.21      1.38 o 
   0   8   2        7.05       10.12      1.42 o 
   1   8   2        2.28        3.81      1.09 o 
   2   8   2        1.51       -2.21      2.21 o 
   3   8   2        1.03        0.41      1.13 o 
   4   8   2        4.90        6.66      1.36 o 
   5   8   2        8.25        6.68      1.16 o 
   6   8   2        1.20        0.51      1.39 o 
 -19   0   3        4.72        3.61      2.34 o 
 -17   0   3       66.00       64.07      2.35 o 
 -15   0   3       46.85       62.83      2.30 o 
 -13   0   3      516.08      504.75      4.17 o 
 -11   0   3      115.03      110.20      2.55 o 
  -9   0   3       15.51       19.28      2.04 o 
  -7   0   3      101.77       99.72      1.96 o 
  -5   0   3       37.04       64.23      1.94 o 
   9   0   3       81.62       74.02      1.78 o 
  11   0   3      108.00      116.89      2.66 o 
  13   0   3       41.93       38.83      2.11 o 
  15   0   3        0.18        3.19      1.41 o 
  17   0   3        0.89        1.71      1.87 o 
  19   0   3        2.18        0.59      1.44 o 
 -19   1   3        0.88        1.92      1.46 o 
 -18   1   3        6.13        6.41      1.37 o 
 -17   1   3        9.69       10.31      1.37 o 
 -16   1   3        8.53       10.26      1.26 o 
 -15   1   3        4.08        4.04      1.31 o 
 -14   1   3       30.23       23.45      1.58 o 
 -13   1   3        9.13        6.32      1.64 o 
 -12   1   3       41.17       47.75      2.22 o 
 -11   1   3       13.71       14.87      1.54 o 
 -10   1   3       10.16       11.74      1.83 o 
  -9   1   3       34.02       27.24      1.18 o 
  -8   1   3        0.24       -0.16      1.17 o 
  -7   1   3      576.63      643.43      4.78 o 
  -6   1   3      378.77      297.25      2.22 o 
  -5   1   3      161.29      174.69      4.62 o 
  -4   1   3      618.73      681.89      9.32 o 
  -1   1   3      885.78      872.57     12.55 o 
   1   1   3     2526.20     2594.31     17.98 o 
   4   1   3     1153.19     1150.77      4.70 o 
   5   1   3        0.87        5.10      2.27 o 
   6   1   3      117.82      136.45      3.04 o 
   7   1   3      698.36      626.06      6.33 o 
   8   1   3       91.75       89.02      3.25 o 
   9   1   3       78.77       76.72      2.84 o 
  10   1   3        0.11       -0.06      1.08 o 
  11   1   3        0.94        2.39      1.17 o 
  12   1   3       20.46       24.17      1.23 o 
  13   1   3        5.39        6.14      1.18 o 
  14   1   3        1.15        2.94      1.18 o 
  15   1   3       10.92       10.81      1.22 o 
  16   1   3       25.77       27.56      1.20 o 
  17   1   3        1.66        1.60      1.18 o 
  18   1   3        0.52        1.08      1.29 o 
  19   1   3        0.21        1.96      0.92 o 
 -19   2   3        3.53        3.92      1.94 o 
 -18   2   3       24.03       23.09      2.03 o 
 -17   2   3       18.42       17.97      2.05 o 
 -16   2   3       18.19       21.60      1.98 o 
 -15   2   3        0.03       -0.31      1.92 o 
 -14   2   3       49.53       46.63      1.68 o 
 -13   2   3       75.29       66.36      2.29 o 
 -12   2   3       79.87       72.35      2.19 o 
 -11   2   3      130.51      112.79      2.36 o 
 -10   2   3        2.24        3.19      1.00 o 
  -9   2   3      397.50      398.90     18.35 o 
  -8   2   3      515.91      469.37      2.14 o 
  -7   2   3        0.79        0.43      3.12 o 
  -6   2   3      482.90      544.22     18.34 o 
  -5   2   3     2409.90     2557.11     47.04 o 
  -4   2   3      851.86     1053.83      7.16 o 
  -3   2   3      634.21      660.82      2.63 o 
  -1   2   3     2699.18     2580.39     24.47 o 
   0   2   3      636.04      519.14      3.46 o 
   1   2   3     2579.60     2522.19     35.22 o 
   2   2   3      268.86      307.47      4.96 o 
   3   2   3      912.07      922.96     18.68 o 
   4   2   3     1650.08     1788.78     24.48 o 
   5   2   3     1825.13     1890.06     10.32 o 
   6   2   3      154.69      138.98      5.54 o 
   7   2   3      143.10      165.54      1.99 o 
   8   2   3        6.83        3.71      1.11 o 
   9   2   3       55.82       41.76      1.61 o 
  10   2   3      239.05      256.46      2.24 o 
  11   2   3       43.76       48.22      1.59 o 
  12   2   3       68.71       62.54      1.39 o 
  13   2   3        5.46        3.48      1.23 o 
  14   2   3        6.91       10.62      1.36 o 
  15   2   3        0.02        1.19      1.26 o 
  16   2   3       12.61       12.81      1.12 o 
  17   2   3       10.32       12.98      2.05 o 
  18   2   3        0.02        1.06      1.51 o 
 -18   3   3        2.43        5.86      1.93 o 
 -17   3   3        2.33        3.28      1.94 o 
 -16   3   3        0.61        5.41      1.96 o 
 -15   3   3       22.84       23.31      2.01 o 
 -14   3   3        2.02       -0.55      1.88 o 
 -13   3   3       37.78       42.10      2.03 o 
 -12   3   3        0.07       -0.51      1.95 o 
 -11   3   3      203.45      195.06      2.12 o 
 -10   3   3       13.61       16.38      1.46 o 
  -9   3   3        0.18        0.81      1.35 o 
  -8   3   3       43.12       54.25      1.43 o 
  -7   3   3      135.45      106.10      1.40 o 
  -6   3   3       21.60       25.28      1.30 o 
  -5   3   3      175.29      177.23      1.63 o 
  -4   3   3       19.31       19.07      1.33 o 
  -3   3   3      324.75      320.63      1.93 o 
  -2   3   3     1337.57     1473.87     14.36 o 
  -1   3   3       78.92       91.81      2.08 o 
   0   3   3      112.23      115.06      1.33 o 
   1   3   3      786.88      724.62     11.45 o 
   2   3   3       36.66       40.08      1.08 o 
   3   3   3      228.91      208.93      2.61 o 
   4   3   3       57.18       59.51      1.31 o 
   5   3   3        8.14       10.14      1.30 o 
   6   3   3        0.68        1.33      1.02 o 
   7   3   3      265.23      241.21      1.72 o 
   8   3   3       13.38       16.21      1.24 o 
   9   3   3        0.84        2.45      1.16 o 
  10   3   3       39.84       39.83      2.54 o 
  11   3   3       64.55       66.38      1.82 o 
  12   3   3       36.42       38.20      1.50 o 
  13   3   3        0.28        2.52      1.14 o 
  14   3   3        3.30        2.73      1.85 o 
  15   3   3       37.65       32.44      2.05 o 
  16   3   3        0.04        4.84      1.88 o 
  17   3   3        0.88        0.28      1.94 o 
 -17   4   3       24.74       22.92      2.06 o 
 -16   4   3        0.77        6.05      1.90 o 
 -15   4   3        5.89        5.76      1.96 o 
 -14   4   3       33.34       34.29      2.05 o 
 -13   4   3       64.66       69.99      2.18 o 
 -12   4   3       34.45       28.52      1.99 o 
 -11   4   3       10.25        8.36      1.35 o 
 -10   4   3        0.03       -0.93      0.93 o 
  -9   4   3       92.23      105.66      3.42 o 
  -8   4   3      277.88      255.48      5.46 o 
  -7   4   3       18.51       18.43      1.11 o 
  -6   4   3       87.23       88.24      3.48 o 
  -5   4   3      101.00       90.65      2.33 o 
  -4   4   3      328.91      337.88      2.50 o 
  -3   4   3       10.92       11.30      0.96 o 
  -2   4   3      395.54      422.48      6.38 o 
  -1   4   3      654.53      665.33      3.78 o 
   0   4   3      293.29      260.69      4.02 o 
   1   4   3       20.70       19.52      1.05 o 
   2   4   3       20.37       23.92      1.07 o 
   3   4   3       45.66       47.55      2.29 o 
   4   4   3     2192.85     2184.93     14.90 o 
   5   4   3      733.02      703.11      6.66 o 
   6   4   3        1.94        5.08      1.23 o 
   7   4   3        0.55        1.90      1.70 o 
   8   4   3      340.23      318.42      2.05 o 
   9   4   3       62.39       57.31      2.79 o 
  10   4   3       22.89       23.15      1.23 o 
  11   4   3        2.63        3.91      1.23 o 
  12   4   3       11.59       10.45      1.86 o 
  13   4   3        4.98        4.89      1.93 o 
  14   4   3       15.67       17.30      1.36 o 
  15   4   3        5.31        3.57      1.91 o 
  16   4   3        5.68        5.52      1.95 o 
 -16   5   3        1.80        1.09      1.96 o 
 -15   5   3        1.14       -0.26      1.91 o 
 -14   5   3       10.72       16.58      1.92 o 
 -13   5   3        0.08        1.50      1.85 o 
 -12   5   3        2.29        4.07      1.83 o 
 -11   5   3        0.10        1.02      1.88 o 
 -10   5   3       39.01       40.21      2.00 o 
  -9   5   3       60.81       53.07      5.39 o 
  -8   5   3        4.17        5.28      1.15 o 
  -7   5   3       57.23       52.25      1.54 o 
  -6   5   3        0.63       -0.23      1.34 o 
  -5   5   3       23.03       20.75      1.11 o 
  -4   5   3      199.80      183.58      1.49 o 
  -3   5   3       14.85       15.31      1.03 o 
  -2   5   3       53.54       47.56      1.12 o 
  -1   5   3       36.61       31.62      1.22 o 
   0   5   3       30.43       33.05      1.45 o 
   1   5   3        9.48        8.97      1.19 o 
   2   5   3      647.66      616.15      8.67 o 
   3   5   3      371.01      379.66      2.15 o 
   4   5   3       10.92       12.55      1.17 o 
   5   5   3        0.23        2.53      2.21 o 
   6   5   3       76.65       86.64      1.62 o 
   7   5   3      123.48      118.93      1.58 o 
   8   5   3        4.05        3.61      1.26 o 
   9   5   3        8.40       10.53      1.25 o 
  10   5   3        1.85        1.26      1.19 o 
  11   5   3        1.04        4.95      1.80 o 
  12   5   3        3.87        0.16      1.91 o 
  13   5   3        3.33        8.03      1.84 o 
  14   5   3        4.56        8.45      1.88 o 
  15   5   3        0.63        3.62      1.39 o 
 -14   6   3        0.54       -0.71      1.39 o 
 -13   6   3       21.42       26.17      2.06 o 
 -12   6   3        1.24       -1.38      1.38 o 
 -11   6   3        0.00       -0.70      1.28 o 
 -10   6   3        6.07        5.52      1.83 o 
  -9   6   3       21.14       24.82      1.39 o 
  -8   6   3        0.55       -2.26      2.81 o 
  -7   6   3       24.70       20.91      1.12 o 
  -6   6   3        4.85        4.75      1.14 o 
  -5   6   3       14.24       11.33      0.95 o 
  -4   6   3        5.02        7.57      1.18 o 
  -3   6   3       95.24       90.18      1.32 o 
  -2   6   3        1.86        1.91      1.11 o 
  -1   6   3      226.29      221.88      1.56 o 
   0   6   3        0.36       -0.11      1.15 o 
   1   6   3       51.46       52.23      3.13 o 
   2   6   3        2.19        5.45      0.96 o 
   3   6   3       68.80       67.29      1.26 o 
   4   6   3        5.54        6.62      0.99 o 
   5   6   3       48.36       40.71      1.11 o 
   6   6   3        3.88        5.15      1.13 o 
   7   6   3        2.49        1.24      1.64 o 
   8   6   3        7.94        8.88      0.97 o 
   9   6   3       26.64       27.18      2.42 o 
  10   6   3        0.99       -1.90      1.90 o 
  11   6   3        6.61        3.82      1.35 o 
  12   6   3        0.01        4.50      1.37 o 
  13   6   3       10.03        7.91      2.03 o 
 -11   7   3        3.88        6.64      1.46 o 
 -10   7   3       20.95       22.64      1.53 o 
  -9   7   3        0.56        3.94      1.93 o 
  -8   7   3        5.70        7.37      1.49 o 
  -7   7   3       30.30       30.95      1.49 o 
  -6   7   3       17.61       17.77      1.15 o 
  -5   7   3        0.00        3.04      0.84 o 
  -4   7   3        1.03        5.46      2.95 o 
  -3   7   3       65.44       63.84      1.15 o 
  -2   7   3        5.52        8.92      1.33 o 
  -1   7   3       85.09       78.69      2.19 o 
   0   7   3        2.45        1.59      1.52 o 
   1   7   3        3.99        6.46      2.63 o 
   2   7   3        9.51       14.09      2.50 o 
   3   7   3       17.13       20.06      1.25 o 
   4   7   3        4.85        4.58      1.90 o 
   5   7   3        0.77        0.83      1.72 o 
   6   7   3        1.60        2.32      0.95 o 
   7   7   3       21.76       22.45      1.19 o 
   8   7   3        1.60        4.63      2.34 o 
   9   7   3        0.03        2.73      1.72 o 
  10   7   3        2.14        0.79      1.41 o 
  -6   8   3        8.11        8.01      1.21 o 
  -5   8   3        6.59        9.02      1.15 o 
  -4   8   3        3.46        2.26      1.38 o 
  -3   8   3        2.39        5.11      1.37 o 
  -2   8   3        8.39        8.01      1.15 o 
  -1   8   3        0.13        2.80      1.36 o 
   0   8   3       18.82       18.42      1.52 o 
   1   8   3        1.50        0.69      3.51 o 
   2   8   3        2.04        3.54      1.40 o 
   3   8   3        0.01       -1.45      1.45 o 
   4   8   3        7.99        5.47      1.50 o 
   5   8   3        0.01        3.95      1.26 o 
 -20   0   4        6.37        2.67      1.40 o 
 -18   0   4        1.99        1.43      1.91 o 
 -16   0   4      118.22      104.82      2.60 o 
 -14   0   4        1.02        3.61      1.90 o 
 -12   0   4       98.17       84.46      2.43 o 
 -10   0   4       79.37       78.06      2.45 o 
  -8   0   4       24.20       13.96      1.44 o 
  -2   0   4     2497.89     2442.46     12.43 o 
  10   0   4     1055.91      342.61      3.10 o 
  12   0   4       21.52       17.15      2.06 o 
  14   0   4       66.94       71.19      2.58 o 
  16   0   4        7.79        7.37      1.57 o 
  18   0   4       10.62       10.35      1.41 o 
 -19   1   4       10.56       12.04      1.65 o 
 -18   1   4        0.22        0.60      1.36 o 
 -17   1   4        0.69        0.69      1.27 o 
 -16   1   4        2.71        4.20      1.30 o 
 -15   1   4        0.27        1.07      1.55 o 
 -14   1   4       15.59       21.74      1.66 o 
 -13   1   4       76.60       75.76      1.82 o 
 -12   1   4      142.51      147.78      2.12 o 
 -11   1   4      590.16      569.53      4.39 o 
 -10   1   4      225.84      219.29      4.66 o 
  -9   1   4       13.55       11.96      1.18 o 
  -8   1   4        2.10        5.59      1.02 o 
  -7   1   4      149.03      205.22      3.00 o 
  -6   1   4      244.88      248.64      2.12 o 
  -5   1   4      305.72      351.99      2.75 o 
  -4   1   4      108.33      113.63      1.54 o 
  -3   1   4     1054.99      952.72     12.96 o 
  -2   1   4      868.93      830.15     11.27 o 
  -1   1   4     3399.80     3165.73     26.12 o 
   0   1   4     2058.57     2080.37     50.41 o 
   3   1   4      479.90      506.26      7.72 o 
   4   1   4     2548.75     2606.30      8.82 o 
   5   1   4      160.19      128.11      3.00 o 
   6   1   4      217.62      262.75      3.43 o 
   7   1   4        5.28       10.80      2.12 o 
   8   1   4      312.22      334.60      2.30 o 
   9   1   4       27.17       29.47      1.22 o 
  10   1   4       74.55       74.10      1.64 o 
  11   1   4      295.82      281.50      4.70 o 
  12   1   4       20.09       22.89      1.22 o 
  13   1   4        2.23        3.01      0.91 o 
  14   1   4       53.65       52.66      1.24 o 
  15   1   4       14.61       19.73      1.84 o 
  16   1   4        2.98        5.64      1.15 o 
  17   1   4        0.12       -0.35      1.13 o 
  18   1   4        0.12        1.22      0.98 o 
 -19   2   4        0.15       -1.87      1.91 o 
 -18   2   4        2.91        0.14      1.93 o 
 -17   2   4       22.86       21.53      2.03 o 
 -16   2   4       31.77       25.95      1.51 o 
 -15   2   4        1.19        3.06      1.93 o 
 -14   2   4      111.45      101.09      2.44 o 
 -13   2   4      145.46      131.90      2.01 o 
 -12   2   4       27.15       26.61      2.01 o 
 -11   2   4        8.16        5.63      1.43 o 
 -10   2   4       22.87       19.71      1.20 o 
  -9   2   4      252.43      267.98     11.66 o 
  -8   2   4       97.50      102.96      3.67 o 
  -7   2   4       62.17       63.57      1.90 o 
  -6   2   4      426.90      428.21     13.21 o 
  -5   2   4     2116.67     2176.79      8.76 o 
  -4   2   4       77.42       87.57      1.57 o 
  -3   2   4        8.49        6.27      1.14 o 
  -2   2   4      358.34      354.11      2.07 o 
   0   2   4      425.96      427.24      9.50 o 
   1   2   4     3217.72     3350.61      9.22 o 
   2   2   4       93.92      104.80      4.86 o 
   3   2   4     1805.17     1835.67     35.18 o 
   4   2   4      941.70     1005.51     13.12 o 
   6   2   4        4.99        3.91      1.09 o 
   7   2   4        0.51       -0.03      1.36 o 
   8   2   4        2.83        8.28      1.64 o 
   9   2   4       54.79       56.30      1.57 o 
  10   2   4       70.90       69.96      1.78 o 
  11   2   4        0.52        4.09      4.01 o 
  12   2   4       11.40       11.83      1.58 o 
  13   2   4       40.86       41.98      1.32 o 
  14   2   4        8.92       13.36      0.96 o 
  15   2   4        2.28        5.41      1.22 o 
  16   2   4        0.19        1.57      1.25 o 
  17   2   4       17.21       17.34      1.43 o 
  18   2   4        0.26        0.91      1.37 o 
 -18   3   4        0.00        5.56      1.94 o 
 -17   3   4        4.70        3.32      1.36 o 
 -16   3   4      115.50      110.24      2.44 o 
 -15   3   4       12.10       13.63      1.98 o 
 -14   3   4       58.37       57.60      2.13 o 
 -13   3   4        0.10        2.51      1.89 o 
 -12   3   4      394.32      377.86      3.09 o 
 -11   3   4       10.02       16.19      1.21 o 
 -10   3   4      240.41      222.19      1.58 o 
  -9   3   4      159.29      169.22      3.00 o 
  -8   3   4       46.93       45.50      1.76 o 
  -7   3   4        3.97        9.65      2.85 o 
  -6   3   4      183.20      156.27      1.81 o 
  -5   3   4      159.05      185.75      4.38 o 
  -4   3   4      695.16      675.13      5.32 o 
  -3   3   4      168.01      186.01      2.34 o 
  -2   3   4       42.64       75.68      1.42 o 
  -1   3   4      272.60      289.63      3.23 o 
   0   3   4      175.19      179.12      5.02 o 
   1   3   4       19.05       21.91      1.67 o 
   2   3   4     1968.34     1821.15     15.48 o 
   3   3   4      446.67      452.72     14.70 o 
   4   3   4        4.96        6.37      1.02 o 
   5   3   4       81.74       69.52      2.53 o 
   6   3   4     1218.75     1187.09     25.23 o 
   7   3   4       73.97       77.17      1.30 o 
   8   3   4      102.35       97.99      2.39 o 
   9   3   4        2.03        9.76      2.55 o 
  10   3   4       20.26       14.87      3.25 o 
  11   3   4       19.28       16.54      1.53 o 
  12   3   4       85.05       82.78      1.57 o 
  13   3   4        2.97        1.87      1.30 o 
  14   3   4       12.85       11.30      1.45 o 
  15   3   4        0.09        5.45      1.85 o 
  16   3   4        8.95       16.49      1.98 o 
  17   3   4        0.63        3.97      1.96 o 
 -17   4   4        0.32        6.63      1.95 o 
 -16   4   4        7.07        6.44      1.91 o 
 -15   4   4        9.76        8.05      1.93 o 
 -14   4   4        5.07        3.78      1.95 o 
 -13   4   4       48.34       46.49      1.59 o 
 -12   4   4      133.18      121.63      2.37 o 
 -11   4   4       67.97       61.35      1.13 o 
 -10   4   4      100.05       94.51      1.55 o 
  -9   4   4       18.16       20.82      3.36 o 
  -8   4   4      107.23       99.02      5.57 o 
  -7   4   4       67.81       58.30      1.37 o 
  -6   4   4       60.12       60.52      1.30 o 
  -5   4   4        5.91       10.59      1.02 o 
  -4   4   4       23.34       24.21      1.14 o 
  -3   4   4       11.33       10.17      0.93 o 
  -2   4   4        5.15       10.65      2.17 o 
  -1   4   4      338.67      358.98      5.65 o 
   0   4   4       19.82       11.96      0.95 o 
   1   4   4      558.74      568.21      2.94 o 
   2   4   4      247.81      256.89      1.56 o 
   3   4   4      378.95      390.38      5.61 o 
   4   4   4        1.70        2.49      1.36 o 
   5   4   4     1304.30     1291.88     20.49 o 
   6   4   4      556.70      585.16     12.33 o 
   7   4   4        0.82        3.00      1.20 o 
   8   4   4      218.97      204.30      3.61 o 
   9   4   4      246.96      250.24      2.21 o 
  10   4   4       53.41       53.12      1.43 o 
  11   4   4       11.83       16.09      2.15 o 
  12   4   4        0.01        0.96      1.65 o 
  13   4   4       26.83       26.39      1.97 o 
  14   4   4        0.10        3.71      1.28 o 
  15   4   4        0.31        2.99      1.91 o 
  16   4   4        6.70        9.60      1.96 o 
 -16   5   4        3.74        5.89      1.97 o 
 -15   5   4       19.35       17.66      2.01 o 
 -14   5   4        0.00       -1.85      1.85 o 
 -13   5   4        0.36        1.07      1.35 o 
 -12   5   4        0.00        0.98      1.87 o 
 -11   5   4       13.64       23.30      1.91 o 
 -10   5   4       18.35       19.38      0.98 o 
  -9   5   4       11.72        9.98      1.62 o 
  -8   5   4        9.63        9.60      0.99 o 
  -7   5   4       45.35       43.53      0.98 o 
  -6   5   4       30.93       39.67      0.96 o 
  -5   5   4      407.72      393.75      4.67 o 
  -4   5   4      104.05       98.05      1.78 o 
  -3   5   4       96.24       99.23      2.61 o 
  -2   5   4       66.40       74.81      1.58 o 
  -1   5   4       54.89       49.80      1.24 o 
   0   5   4       19.07       22.30      1.86 o 
   1   5   4      109.02       98.44      3.13 o 
   2   5   4      178.27      182.42      1.63 o 
   3   5   4      159.94      149.90      3.58 o 
   4   5   4       20.55       18.58      1.04 o 
   5   5   4        6.50        5.16      0.97 o 
   6   5   4       36.84       36.26      1.07 o 
   7   5   4       87.06       76.43      1.51 o 
   8   5   4        0.46       -0.03      1.22 o 
   9   5   4       68.78       65.20      1.21 o 
  10   5   4       12.84       18.10      1.78 o 
  11   5   4        0.01        0.85      1.56 o 
  12   5   4        2.04        7.99      1.84 o 
  13   5   4        9.44        9.22      1.36 o 
  14   5   4        1.24        0.47      1.37 o 
  15   5   4       10.81       16.20      2.03 o 
 -14   6   4        3.16        6.79      1.38 o 
 -13   6   4        3.27        5.70      1.94 o 
 -12   6   4       22.39       17.03      1.45 o 
 -11   6   4        0.58        1.96      1.33 o 
 -10   6   4        0.12        0.82      1.21 o 
  -9   6   4        0.27        0.56      1.10 o 
  -8   6   4       18.30       21.26      1.38 o 
  -7   6   4        0.40       -1.12      1.57 o 
  -6   6   4       11.99        9.13      0.84 o 
  -5   6   4       12.48       13.43      1.21 o 
  -4   6   4       74.39       74.49      1.15 o 
  -3   6   4       33.18       28.37      0.94 o 
  -2   6   4       11.65       10.07      1.27 o 
  -1   6   4       46.65       44.90      1.27 o 
   0   6   4      161.25      174.17      1.47 o 
   1   6   4       33.08       32.18      2.75 o 
   2   6   4        6.01        7.39      1.10 o 
   3   6   4        0.48        3.16      0.77 o 
   4   6   4      102.69      106.20      3.56 o 
   5   6   4        2.34        1.91      1.16 o 
   6   6   4       35.62       38.32      1.26 o 
   7   6   4       10.29       10.26      1.13 o 
   8   6   4        2.56        3.43      1.00 o 
   9   6   4       26.69       27.19      1.20 o 
  10   6   4        0.11        3.09      1.91 o 
  11   6   4        0.30        0.71      1.90 o 
  12   6   4        3.87        3.97      1.38 o 
  13   6   4        0.37        3.80      1.38 o 
 -11   7   4       13.55       13.98      1.49 o 
 -10   7   4       18.90       17.33      1.50 o 
  -9   7   4        0.27        4.22      2.48 o 
  -8   7   4        1.20        0.25      1.17 o 
  -7   7   4        6.39        4.87      1.01 o 
  -6   7   4       28.43       24.53      1.11 o 
  -5   7   4        0.78        1.93      2.19 o 
  -4   7   4        8.85        6.42      0.97 o 
  -3   7   4        0.31        2.27      1.10 o 
  -2   7   4       17.21       21.46      3.63 o 
  -1   7   4        4.92        4.86      1.18 o 
   0   7   4       23.91       27.69      2.45 o 
   1   7   4        3.55        4.71      2.09 o 
   2   7   4        1.59        6.60      1.25 o 
   3   7   4        9.21        8.54      1.07 o 
   4   7   4        0.64        4.37      1.08 o 
   5   7   4        1.41        3.27      1.09 o 
   6   7   4        0.60        2.68      1.12 o 
   7   7   4        6.10        8.34      1.05 o 
   8   7   4        0.17        2.24      1.19 o 
   9   7   4        0.18        3.17      4.00 o 
  10   7   4        0.89        1.90      1.61 o 
  -6   8   4        0.27        1.45      1.13 o 
  -5   8   4       23.21       25.01      1.22 o 
  -4   8   4        9.37       12.66      1.43 o 
  -3   8   4        0.69        3.61      1.22 o 
  -2   8   4        2.41        2.08      0.99 o 
  -1   8   4       25.74       24.31      1.06 o 
   0   8   4        1.67        1.63      1.51 o 
   1   8   4       33.65       35.87      4.91 o 
   2   8   4        0.42        0.07      1.81 o 
   3   8   4        1.08        2.48      1.79 o 
   4   8   4        0.10        0.23      1.27 o 
   5   8   4       11.46       12.62      1.43 o 
 -19   0   5       23.76       23.48      2.12 o 
 -17   0   5        0.08       -0.12      2.24 o 
 -15   0   5       19.87       20.38      1.98 o 
 -13   0   5       22.92       19.73      2.03 o 
 -11   0   5       48.07       37.48      2.47 o 
  -9   0   5      422.26      441.73      2.93 o 
  -7   0   5      717.31      705.18      4.69 o 
  -5   0   5       30.45       40.48      1.68 o 
  -3   0   5       84.75       55.17      2.17 o 
   3   0   5       16.65       18.58      1.90 o 
   5   0   5       64.26       45.85      1.82 o 
  11   0   5      879.19      804.88      9.25 o 
  13   0   5        1.80        1.79      1.31 o 
  15   0   5        0.16        2.81      1.28 o 
  17   0   5        0.16        0.65      1.34 o 
 -19   1   5        7.04        8.50      1.92 o 
 -18   1   5       42.76       38.10      1.60 o 
 -17   1   5        0.31        0.59      1.31 o 
 -16   1   5       45.62       48.01      1.46 o 
 -15   1   5       52.90       51.31      1.85 o 
 -14   1   5      165.05      158.27      3.43 o 
 -13   1   5        0.10       -0.23      1.61 o 
 -12   1   5        8.88       13.42      1.74 o 
 -11   1   5        0.20        0.90      1.08 o 
 -10   1   5      264.12      278.65      1.96 o 
  -9   1   5      151.94      184.66      2.28 o 
  -8   1   5       99.42      115.63      1.52 o 
  -7   1   5       29.92       31.72      1.17 o 
  -6   1   5     1912.33     1863.57     13.67 o 
  -5   1   5       16.45       11.59      1.21 o 
  -4   1   5       64.11       47.31      1.49 o 
  -3   1   5      588.55      620.07      7.59 o 
  -2   1   5     2735.57     2820.52     28.71 o 
  -1   1   5     2209.00     2216.86      8.72 o 
   0   1   5      513.33      601.30     10.19 o 
   1   1   5     2192.52     2279.51     13.36 o 
   2   1   5       62.24       82.84      1.80 o 
   3   1   5     1241.77     1168.53      3.97 o 
   4   1   5      406.92      368.94      2.73 o 
   6   1   5     1238.82     1233.43      5.70 o 
   7   1   5      171.79      165.93      2.80 o 
   8   1   5        3.72        2.69      1.94 o 
   9   1   5       48.40       50.19      1.30 o 
  10   1   5      512.64      499.35      2.58 o 
  11   1   5       59.90       53.91      1.56 o 
  12   1   5       76.93       89.04      1.62 o 
  13   1   5        5.40        6.86      1.08 o 
  14   1   5        4.33        5.10      1.06 o 
  15   1   5       10.03       13.59      1.11 o 
  16   1   5        2.70        4.90      1.68 o 
  17   1   5        0.04        1.45      0.95 o 
  18   1   5        3.29        4.64      0.98 o 
 -19   2   5        5.09        2.30      1.36 o 
 -18   2   5       17.96       16.05      2.01 o 
 -17   2   5        6.97       10.26      1.97 o 
 -16   2   5        1.71        0.06      1.35 o 
 -15   2   5       49.42       41.31      2.11 o 
 -14   2   5      189.10      203.06      2.75 o 
 -13   2   5        1.90        0.12      2.04 o 
 -12   2   5       64.89       69.48      6.94 o 
 -11   2   5        0.00        1.75      2.79 o 
 -10   2   5      159.47      174.75      1.87 o 
  -9   2   5       12.03       10.51      1.45 o 
  -8   2   5      181.66      154.01      2.01 o 
  -7   2   5      213.38      200.85      1.60 o 
  -6   2   5      308.59      337.74      4.70 o 
  -5   2   5      342.07      398.01      3.25 o 
  -4   2   5     1150.40     1168.03      7.70 o 
  -3   2   5        4.13       10.22      1.46 o 
  -2   2   5        0.61        5.51      2.01 o 
  -1   2   5     2983.00     2989.59      8.77 o 
   0   2   5      592.38      528.84     21.26 o 
   1   2   5        0.02        3.54      1.58 o 
   2   2   5      616.56      669.95     17.05 o 
   3   2   5      102.92       85.02      1.67 o 
   4   2   5     1492.98     1545.28     13.56 o 
   5   2   5      666.37      656.04      6.27 o 
   6   2   5      796.45      745.24     15.37 o 
   7   2   5        8.00        5.85      1.38 o 
   8   2   5       22.95       26.54      1.58 o 
   9   2   5       96.33       99.00      2.18 o 
  10   2   5      118.11      117.94      2.22 o 
  11   2   5       83.95       71.32      3.51 o 
  12   2   5        0.27       -1.40      2.11 o 
  13   2   5       26.98       24.94      3.83 o 
  14   2   5       24.26       31.87      1.31 o 
  15   2   5        1.54        4.13      1.07 o 
  16   2   5        7.59        8.13      1.27 o 
  17   2   5        2.85        4.41      1.28 o 
  18   2   5        8.40        7.85      1.33 o 
 -18   3   5        0.12        2.44      1.38 o 
 -17   3   5       21.08       24.32      1.98 o 
 -16   3   5        4.62        6.05      2.01 o 
 -15   3   5      160.46      149.14      2.53 o 
 -14   3   5        6.17        7.27      1.98 o 
 -13   3   5        0.51       -1.87      1.87 o 
 -12   3   5       37.09       35.08      1.10 o 
 -11   3   5      438.07      427.91      9.82 o 
 -10   3   5       78.76       73.65      1.42 o 
  -9   3   5      554.87      493.88      5.74 o 
  -8   3   5       33.66       36.62      1.59 o 
  -7   3   5      193.05      191.70      2.04 o 
  -6   3   5      891.90      937.68      6.97 o 
  -5   3   5       42.11       27.08      1.23 o 
  -4   3   5      263.85      287.22      1.76 o 
  -3   3   5     3725.17     4146.30     86.82 o 
  -2   3   5      184.41      206.33      4.05 o 
  -1   3   5      258.08      316.52      4.68 o 
   0   3   5      224.25      267.47      4.32 o 
   1   3   5     5008.99     5176.47    118.84 o 
   2   3   5      145.88      156.90      2.64 o 
   3   3   5      773.78      758.94     17.68 o 
   4   3   5       11.75       10.17      0.96 o 
   5   3   5       39.88       43.92      1.19 o 
   6   3   5       56.32       54.88      1.19 o 
   7   3   5     1604.77     1524.54     20.68 o 
   8   3   5      187.23      188.21      6.05 o 
   9   3   5       30.37       31.56      2.79 o 
  10   3   5      100.83       86.67      1.80 o 
  11   3   5       90.42       90.67      1.46 o 
  12   3   5       14.42       13.73      1.39 o 
  13   3   5        9.46       10.70      1.53 o 
  14   3   5        1.31       -0.04      1.48 o 
  15   3   5       17.60       20.75      1.52 o 
  16   3   5        5.00       -0.48      1.93 o 
  17   3   5        0.69       -2.01      2.01 o 
 -17   4   5        3.36        3.40      1.46 o 
 -16   4   5        0.26       -0.76      1.35 o 
 -15   4   5        0.04        1.97      1.35 o 
 -14   4   5       70.15       69.97      1.70 o 
 -13   4   5        8.63       15.04      1.97 o 
 -12   4   5       21.80       26.12      1.03 o 
 -11   4   5        8.75       11.99      1.12 o 
 -10   4   5       27.98       34.07      2.52 o 
  -9   4   5       51.90       56.04      1.55 o 
  -8   4   5      234.58      242.42      1.89 o 
  -7   4   5       64.85       56.50      1.13 o 
  -6   4   5       88.24       85.57      1.65 o 
  -5   4   5        9.70        8.53      1.16 o 
  -4   4   5        3.00        5.15      0.94 o 
  -3   4   5        4.20        3.77      1.14 o 
  -2   4   5        5.15        4.74      0.78 o 
  -1   4   5        1.75        3.01      1.13 o 
   0   4   5      601.26      599.31      4.01 o 
   1   4   5       36.16       33.85      1.11 o 
   2   4   5      143.61      155.03      2.17 o 
   3   4   5       22.48       20.35      1.21 o 
   4   4   5      706.32      698.89      9.03 o 
   5   4   5       51.52       49.65      1.41 o 
   6   4   5        1.26        0.13      2.19 o 
   7   4   5       20.57       23.12      1.65 o 
   8   4   5        1.49        1.59      1.14 o 
   9   4   5       69.75       66.57      1.66 o 
  10   4   5       45.97       42.80      1.55 o 
  11   4   5        0.59       -0.71      1.13 o 
  12   4   5        4.80        6.85      1.50 o 
  13   4   5        3.47        5.55      2.02 o 
  14   4   5        0.14       -1.85      1.85 o 
  15   4   5        3.05        3.54      1.34 o 
  16   4   5        4.44        9.16      1.98 o 
 -16   5   5        1.11        4.87      1.95 o 
 -15   5   5        4.73       10.61      1.90 o 
 -14   5   5       43.97       46.03      2.08 o 
 -13   5   5        6.76       10.19      1.37 o 
 -12   5   5        7.14        6.74      1.36 o 
 -11   5   5       10.99       12.83      1.14 o 
 -10   5   5       95.40       89.11      1.29 o 
  -9   5   5       41.67       33.85      1.28 o 
  -8   5   5        4.33        6.74      1.10 o 
  -7   5   5       13.68       13.84      1.14 o 
  -6   5   5       38.29       41.55      1.08 o 
  -5   5   5       20.97       24.47      1.00 o 
  -4   5   5        7.94       10.26      1.09 o 
  -3   5   5        3.65        3.56      1.09 o 
  -2   5   5      510.77      516.28      7.74 o 
  -1   5   5      104.75      110.53      2.19 o 
   0   5   5        0.15        1.17      1.12 o 
   1   5   5        7.35        9.61      1.44 o 
   2   5   5      342.21      337.09      6.82 o 
   3   5   5      343.85      345.27      8.82 o 
   4   5   5       39.45       40.97      2.35 o 
   5   5   5       69.28       73.10      1.29 o 
   6   5   5      204.69      212.27      1.62 o 
   7   5   5        9.02        9.04      1.77 o 
   8   5   5      139.34      131.25      1.58 o 
   9   5   5        0.10       -0.54      1.01 o 
  10   5   5       33.06       28.60      2.05 o 
  11   5   5        0.33        0.04      1.19 o 
  12   5   5        0.94       -0.91      1.64 o 
  13   5   5        0.18        0.30      1.30 o 
  14   5   5        8.54       11.45      1.96 o 
 -14   6   5        0.02       -0.12      1.37 o 
 -13   6   5        8.96       10.71      2.00 o 
 -12   6   5        2.25        8.51      1.92 o 
 -11   6   5        3.19        4.77      1.27 o 
 -10   6   5        0.16        4.66      1.69 o 
  -9   6   5        8.11       12.55      6.69 o 
  -8   6   5        8.23        8.41      0.85 o 
  -7   6   5        5.12        5.92      0.93 o 
  -6   6   5       17.71       16.64      1.65 o 
  -5   6   5       19.77       22.54      1.84 o 
  -4   6   5        1.71        0.18      1.20 o 
  -3   6   5       51.02       46.46      0.97 o 
  -2   6   5       42.61       39.48      1.13 o 
  -1   6   5       28.92       30.66      2.36 o 
   0   6   5       10.31       13.57      2.53 o 
   1   6   5        1.51        2.69      0.94 o 
   2   6   5       59.24       55.22      1.76 o 
   3   6   5        0.27       -0.97      1.09 o 
   4   6   5       19.53       20.36      1.01 o 
   5   6   5       63.85       64.14      2.39 o 
   6   6   5        1.57        4.09      1.29 o 
   7   6   5        5.48        7.40      2.12 o 
   8   6   5        0.23       -0.79      1.31 o 
   9   6   5       51.34       51.24      1.45 o 
  10   6   5        1.53        3.23      1.17 o 
  11   6   5        3.79        5.64      1.91 o 
  12   6   5        1.42        1.18      1.91 o 
 -11   7   5        1.78       10.00      1.42 o 
 -10   7   5       17.05       21.26      2.04 o 
  -9   7   5        1.70        1.54      1.07 o 
  -8   7   5        0.33       -1.66      1.66 o 
  -7   7   5        0.59        3.36      1.17 o 
  -6   7   5        1.36        4.39      0.93 o 
  -5   7   5        2.14       -0.50      1.07 o 
  -4   7   5        0.55        0.33      1.26 o 
  -3   7   5        2.80        3.39      1.50 o 
  -2   7   5       14.97       12.92      1.18 o 
  -1   7   5       20.87       20.43      2.18 o 
   0   7   5        7.76        9.78      0.95 o 
   1   7   5       41.13       37.01      2.13 o 
   2   7   5       27.29       30.74      1.14 o 
   3   7   5       20.94       20.87      1.72 o 
   4   7   5       10.47        8.69      1.51 o 
   5   7   5        5.09        6.62      1.43 o 
   6   7   5        2.78        2.68      1.34 o 
   7   7   5        1.41        3.96      1.13 o 
   8   7   5        2.34        2.21      1.15 o 
   9   7   5        3.09        1.58      2.54 o 
  -6   8   5        6.63        5.79      1.14 o 
  -5   8   5        2.40        2.52      1.30 o 
  -4   8   5       47.49       46.51      3.13 o 
  -3   8   5        0.03        0.70      0.98 o 
  -2   8   5        0.88        0.84      1.42 o 
  -1   8   5        0.02       -1.14      1.14 o 
   0   8   5       14.99       14.55      2.79 o 
   1   8   5        2.36        3.34      1.14 o 
   2   8   5        9.12       11.03      1.38 o 
   3   8   5        0.18        0.03      1.00 o 
   4   8   5        0.88        2.44      2.06 o 
 -20   0   6        0.19        1.15      1.95 o 
 -18   0   6       42.87       41.63      2.22 o 
 -16   0   6        8.85        8.24      1.93 o 
 -14   0   6      135.46      132.26      2.62 o 
 -12   0   6       69.00       65.58      2.33 o 
 -10   0   6      119.28      115.64      1.76 o 
  -8   0   6      341.61      279.91     16.35 o 
  -6   0   6      364.90      366.74      6.50 o 
  -4   0   6      332.36      282.33      3.87 o 
   0   0   6      334.27      277.69      2.77 o 
   2   0   6      289.56      201.26      3.25 o 
   6   0   6      700.43      692.98      4.04 o 
   8   0   6      548.63      573.00      3.79 o 
  10   0   6      170.41      161.94      2.20 o 
  12   0   6      149.10      150.26      5.74 o 
  14   0   6       28.52       35.15      1.40 o 
  16   0   6        2.34        1.42      1.32 o 
  18   0   6        2.45        3.57      1.40 o 
 -20   1   6        0.37        2.53      1.97 o 
 -19   1   6        0.08        3.06      1.94 o 
 -18   1   6        0.96        2.79      1.45 o 
 -17   1   6       14.52       12.10      1.45 o 
 -16   1   6        0.73        1.40      1.52 o 
 -15   1   6       10.45       11.22      1.50 o 
 -14   1   6        1.00        1.65      1.50 o 
 -13   1   6      271.05      253.24      2.39 o 
 -12   1   6       31.03       31.80      1.35 o 
 -11   1   6      251.35      264.46      4.71 o 
 -10   1   6       49.40       55.16      2.21 o 
  -9   1   6       63.64       78.24      1.29 o 
  -8   1   6      212.57      238.57      2.00 o 
  -7   1   6       14.30       12.59      1.12 o 
  -6   1   6        0.36       -0.02      0.97 o 
  -5   1   6      809.48      824.55      5.70 o 
  -4   1   6      662.08      700.55      6.46 o 
  -3   1   6      257.10      263.28      1.68 o 
  -2   1   6      892.07      874.43     17.59 o 
   1   1   6     3038.19     3153.77     34.51 o 
   2   1   6      968.15     1069.51      3.85 o 
   3   1   6        3.89        4.09      1.67 o 
   4   1   6     1870.32     1928.19     20.66 o 
   5   1   6      332.39      394.44      3.23 o 
   6   1   6     1141.95     1156.44      5.32 o 
   7   1   6      222.69      224.80      2.93 o 
   8   1   6      183.53      165.64      2.23 o 
   9   1   6        4.96        7.49      2.00 o 
  10   1   6        0.99        0.38      1.16 o 
  11   1   6        7.00        2.75      1.53 o 
  12   1   6       80.55       86.34      1.42 o 
  13   1   6        7.30        6.51      1.31 o 
  14   1   6       14.96       15.55      1.13 o 
  15   1   6        2.26        4.22      1.14 o 
  16   1   6        6.24        8.74      0.99 o 
  17   1   6        4.06        4.93      1.05 o 
  18   1   6        1.39        0.46      1.47 o 
 -19   2   6        0.30        2.09      1.90 o 
 -18   2   6        1.01        1.15      1.33 o 
 -17   2   6       29.92       32.62      2.08 o 
 -16   2   6        2.73        4.30      1.36 o 
 -15   2   6        9.66        7.52      2.01 o 
 -14   2   6       27.91       30.52      1.62 o 
 -13   2   6      218.24      215.55      1.77 o 
 -12   2   6      150.67      139.60      1.80 o 
 -11   2   6      511.98      497.82      4.04 o 
 -10   2   6      614.36      600.13      6.47 o 
  -9   2   6      689.71      677.28     11.85 o 
  -8   2   6      298.67      317.11      2.98 o 
  -7   2   6     1221.05     1193.02     20.68 o 
  -6   2   6      716.09      780.33      9.90 o 
  -5   2   6      664.70      611.73      7.46 o 
  -4   2   6      703.96      674.12      5.50 o 
  -3   2   6        6.37       11.29      4.87 o 
  -2   2   6      802.20      801.16     12.87 o 
  -1   2   6     1362.96     1264.37     50.88 o 
   0   2   6      967.33     1083.05     24.55 o 
   1   2   6      222.15      182.13      5.81 o 
   2   2   6     1062.56     1187.65     16.86 o 
   3   2   6      506.80      566.53     21.67 o 
   4   2   6      295.99      289.73      2.34 o 
   5   2   6       27.89       18.68      1.60 o 
   6   2   6      690.23      723.64      3.13 o 
   7   2   6        7.72        4.24      1.43 o 
   8   2   6       34.28       30.46      1.19 o 
   9   2   6      126.81      133.17      1.88 o 
  10   2   6        7.51        6.26      2.98 o 
  11   2   6       28.53       27.61      1.53 o 
  12   2   6        7.37        4.44      1.53 o 
  13   2   6       37.84       38.59      1.56 o 
  14   2   6       12.00       13.05      1.83 o 
  15   2   6        0.03        0.07      1.21 o 
  16   2   6        3.92        3.04      1.18 o 
  17   2   6        5.09        5.86      1.21 o 
 -18   3   6       15.62        9.16      1.96 o 
 -17   3   6        1.79        3.68      1.33 o 
 -16   3   6       53.92       55.31      1.69 o 
 -15   3   6        0.10       -1.39      1.39 o 
 -14   3   6       99.16       86.96      1.74 o 
 -13   3   6        9.42        8.33      1.40 o 
 -12   3   6        7.12        8.24      1.19 o 
 -11   3   6        0.42        1.16      1.07 o 
 -10   3   6      529.90      518.24     11.50 o 
  -9   3   6      146.81      123.93      5.08 o 
  -8   3   6       54.81       49.23      1.14 o 
  -7   3   6        7.37        9.44      1.26 o 
  -6   3   6     1285.51     1226.39     13.91 o 
  -5   3   6       15.58       22.67      1.12 o 
  -4   3   6      558.92      549.02      6.39 o 
  -3   3   6      210.16      199.52      2.74 o 
  -2   3   6      853.83      821.17     20.03 o 
  -1   3   6      738.31      751.23      4.62 o 
   0   3   6       35.04       32.53      1.50 o 
   1   3   6      198.75      177.52      1.56 o 
   2   3   6     2410.17     2558.99     73.07 o 
   3   3   6      193.23      198.75      4.19 o 
   4   3   6     1788.24     1799.18     43.74 o 
   5   3   6       17.22       17.22      1.16 o 
   6   3   6       69.67       55.12      1.29 o 
   7   3   6        0.07        0.75      1.28 o 
   8   3   6      928.11      872.73      8.37 o 
   9   3   6        1.45       -0.66      1.42 o 
  10   3   6       68.55       69.11      1.66 o 
  11   3   6       29.71       30.10      3.42 o 
  12   3   6      120.46      119.02      1.87 o 
  13   3   6        9.52       11.35      1.45 o 
  14   3   6        1.52       -1.13      1.31 o 
  15   3   6        2.09        3.55      1.30 o 
  16   3   6        0.64        2.10      1.43 o 
  17   3   6        0.63        2.73      1.35 o 
 -17   4   6       22.73       17.89      2.00 o 
 -16   4   6        3.16        3.61      1.88 o 
 -15   4   6       11.57       17.98      1.98 o 
 -14   4   6       32.47       33.84      2.04 o 
 -13   4   6       78.12       70.87      3.02 o 
 -12   4   6       21.65       26.14      2.58 o 
 -11   4   6       33.57       31.04      1.40 o 
 -10   4   6       60.82       64.96      3.12 o 
  -9   4   6      120.38      110.86      2.57 o 
  -8   4   6       12.76       10.76      1.42 o 
  -7   4   6      284.14      260.04      2.82 o 
  -6   4   6       20.00       24.13      1.17 o 
  -5   4   6        0.41        0.66      1.55 o 
  -4   4   6       28.12       36.69      1.49 o 
  -3   4   6        6.57       10.04      1.64 o 
  -2   4   6      134.97      131.18      2.72 o 
  -1   4   6      241.69      249.52      6.54 o 
   0   4   6       39.08       32.95      1.65 o 
   1   4   6      852.14      830.05     12.96 o 
   2   4   6       20.76       21.04      1.19 o 
   3   4   6       45.29       43.80      1.29 o 
   4   4   6       83.00       88.87      2.14 o 
   5   4   6      501.69      494.61      9.85 o 
   6   4   6        0.12        1.97      1.15 o 
   7   4   6        5.65        4.47      1.13 o 
   8   4   6      182.42      182.48      3.25 o 
   9   4   6        1.40        3.15      2.78 o 
  10   4   6        3.90        9.10      2.51 o 
  11   4   6        0.16        2.37      1.91 o 
  12   4   6       29.53       34.94      3.54 o 
  13   4   6        3.64        2.22      1.16 o 
  14   4   6       11.39       14.81      1.59 o 
  15   4   6        4.15        1.96      1.95 o 
  16   4   6        2.31       10.78      1.97 o 
 -16   5   6        0.03        5.55      1.92 o 
 -15   5   6        0.11       -0.30      1.91 o 
 -14   5   6        0.02        2.50      1.32 o 
 -13   5   6        0.30        1.93      1.84 o 
 -12   5   6        6.54        7.38      1.39 o 
 -11   5   6        1.12       -0.12      1.09 o 
 -10   5   6       43.44       44.97      1.68 o 
  -9   5   6       64.95       69.65      1.45 o 
  -8   5   6        3.24        2.57      1.15 o 
  -7   5   6       31.64       30.70      0.89 o 
  -6   5   6        9.45        9.91      1.23 o 
  -5   5   6        6.39        8.11      1.75 o 
  -4   5   6        3.32        4.88      1.59 o 
  -3   5   6       13.82       15.82      0.87 o 
  -2   5   6        2.45        7.06      1.13 o 
  -1   5   6      134.81      122.36      1.91 o 
   0   5   6        1.54        2.29      1.43 o 
   1   5   6       98.59      102.24      1.44 o 
   2   5   6      145.59      146.46      5.47 o 
   3   5   6       92.18       94.35      2.54 o 
   4   5   6        0.47        2.66      0.96 o 
   5   5   6        6.05        5.11      0.97 o 
   6   5   6        6.06        5.71      1.17 o 
   7   5   6      152.73      168.00      2.16 o 
   8   5   6        3.59        3.00      1.23 o 
   9   5   6        1.23        1.27      0.96 o 
  10   5   6        0.01        1.96      1.55 o 
  11   5   6       24.15       26.35      1.29 o 
  12   5   6        0.06        3.20      2.12 o 
  13   5   6        0.32        4.65      1.91 o 
  14   5   6        0.57       -0.60      1.35 o 
 -14   6   6       12.87       12.55      1.48 o 
 -13   6   6        0.87        8.56      1.94 o 
 -12   6   6       25.36       30.20      2.06 o 
 -11   6   6        6.62       11.50      1.34 o 
 -10   6   6        9.34        9.07      1.31 o 
  -9   6   6        2.60        6.72      2.47 o 
  -8   6   6       28.36       27.15      1.87 o 
  -7   6   6        3.13        3.30      0.86 o 
  -6   6   6        1.79        2.73      0.87 o 
  -5   6   6        8.88       14.38      2.45 o 
  -4   6   6      145.23      151.20      3.26 o 
  -3   6   6       85.42       77.35      4.34 o 
  -2   6   6       64.08       54.97      1.18 o 
  -1   6   6       14.97       13.51      1.00 o 
   0   6   6      146.64      132.26      2.65 o 
   1   6   6        1.78        1.76      0.86 o 
   2   6   6       15.67       16.68      1.14 o 
   3   6   6        2.15        2.82      2.08 o 
   4   6   6       42.71       38.17      1.64 o 
   5   6   6        8.84        7.05      1.19 o 
   6   6   6        2.80        1.08      1.12 o 
   7   6   6        0.64       -0.11      1.02 o 
   8   6   6       63.84       53.80      1.45 o 
   9   6   6        0.85       -1.31      1.31 o 
  10   6   6        1.41        4.84      2.20 o 
  11   6   6        1.89        2.08      1.23 o 
  12   6   6        4.07        2.46      1.44 o 
 -11   7   6        8.38        8.35      1.46 o 
 -10   7   6        0.83        8.37      1.99 o 
  -9   7   6        0.69        0.50      1.30 o 
  -8   7   6        8.20       10.47      2.00 o 
  -7   7   6        1.78        5.51      1.11 o 
  -6   7   6       25.73       24.53      1.95 o 
  -5   7   6        0.38        3.11      1.19 o 
  -4   7   6        2.80        2.01      1.15 o 
  -3   7   6        6.54        6.95      0.95 o 
  -2   7   6        4.01        5.72      2.27 o 
  -1   7   6        0.44        0.34      1.08 o 
   0   7   6        1.40        3.84      1.08 o 
   1   7   6        9.86       12.20      0.99 o 
   2   7   6       54.12       45.98      1.35 o 
   3   7   6       11.34        9.89      1.85 o 
   4   7   6        5.48        7.03      1.12 o 
   5   7   6        0.12        0.32      1.96 o 
   6   7   6       15.06       14.95      1.18 o 
   7   7   6       12.26       13.88      2.62 o 
   8   7   6        2.07        3.28      1.19 o 
   9   7   6        1.37        1.13      1.10 o 
  -6   8   6        0.63        0.85      1.65 o 
  -5   8   6       10.76       10.42      1.58 o 
  -4   8   6        1.72        1.95      2.98 o 
  -3   8   6       16.33       13.91      2.01 o 
  -2   8   6        1.48        3.26      1.17 o 
  -1   8   6        0.10        0.82      1.27 o 
   0   8   6        2.12        5.11      2.23 o 
   1   8   6        0.06        1.37      0.87 o 
   2   8   6        4.22        4.03      0.89 o 
   3   8   6        4.21        6.90      1.53 o 
   4   8   6        0.04        4.73      3.62 o 
 -19   0   7       22.89       21.13      2.16 o 
 -17   0   7       51.88       51.79      2.70 o 
 -15   0   7       58.70       54.35      2.66 o 
 -13   0   7      455.40      463.23      3.86 o 
 -11   0   7        2.18        4.09      1.33 o 
  -9   0   7      139.96      146.19      1.90 o 
  -7   0   7      360.47      423.38      5.46 o 
  -5   0   7      156.33      146.10      4.30 o 
   1   0   7        0.23        2.96      1.66 o 
   3   0   7     1256.92     1291.22      5.41 o 
   7   0   7      402.60      422.07      3.45 o 
   9   0   7      688.92      673.92      3.96 o 
  11   0   7       54.88       54.39      2.25 o 
  13   0   7        5.79        6.57      1.65 o 
  15   0   7       20.31       26.93      1.48 o 
  17   0   7       11.45       12.39      1.38 o 
 -20   1   7        0.66        3.00      1.96 o 
 -19   1   7        2.23        6.43      1.94 o 
 -18   1   7        0.69        1.46      1.54 o 
 -17   1   7       41.55       36.28      1.79 o 
 -16   1   7       13.83       15.00      1.28 o 
 -15   1   7        0.02        3.13      1.54 o 
 -14   1   7       73.49       75.84      3.66 o 
 -13   1   7        0.21        0.86      1.35 o 
 -12   1   7      318.03      309.58      5.29 o 
 -11   1   7      379.52      381.17      7.28 o 
 -10   1   7        1.05        0.81      1.08 o 
  -9   1   7      777.60      757.48      5.43 o 
  -8   1   7      375.69      389.98      3.95 o 
  -7   1   7     1179.24     1261.03     11.92 o 
  -6   1   7      491.80      429.46      3.43 o 
  -5   1   7       68.14       59.60      1.14 o 
  -4   1   7      653.26      693.31     10.93 o 
  -3   1   7      360.91      333.74      3.54 o 
  -2   1   7     1186.85     1174.26      7.45 o 
  -1   1   7     2352.37     2250.04     21.92 o 
   0   1   7     2278.08     2464.45      5.05 o 
   1   1   7     2185.18     2466.47     66.22 o 
   2   1   7      380.60      318.37      6.12 o 
   3   1   7      150.91      150.96      4.32 o 
   4   1   7      363.40      428.42      5.85 o 
   5   1   7        4.03        3.94      1.46 o 
   6   1   7     1904.47     2065.35      6.57 o 
   7   1   7      157.37      160.01      2.77 o 
   8   1   7      166.48      155.03      2.65 o 
   9   1   7       10.76       15.39      2.04 o 
  10   1   7        7.73        5.02      1.99 o 
  11   1   7      215.03      257.48     17.26 o 
  12   1   7        5.70        7.69      2.20 o 
  13   1   7       11.11        9.35      1.32 o 
  14   1   7        2.03        0.09      1.06 o 
  15   1   7        0.13        0.30      1.29 o 
  16   1   7        7.79        8.18      0.98 o 
  17   1   7        2.57        2.46      0.86 o 
  18   1   7        1.18        2.37      0.88 o 
 -19   2   7        0.01       -1.90      1.90 o 
 -18   2   7       26.37       28.64      2.01 o 
 -17   2   7        5.98        6.51      1.94 o 
 -16   2   7       63.04       58.97      2.19 o 
 -15   2   7       35.39       36.30      2.08 o 
 -14   2   7      181.26      170.97      2.62 o 
 -13   2   7       33.80       27.30      1.49 o 
 -12   2   7      319.35      321.89      7.36 o 
 -11   2   7        0.64        1.81      1.96 o 
 -10   2   7        6.04        8.02      1.51 o 
  -9   2   7      351.46      352.67      2.19 o 
  -8   2   7      783.28      817.76     16.99 o 
  -7   2   7       64.76       65.71      1.41 o 
  -6   2   7      147.97      159.35      1.61 o 
  -5   2   7      843.10      784.60     16.51 o 
  -4   2   7        0.14       -1.07      1.55 o 
  -3   2   7      461.50      486.73      6.52 o 
  -2   2   7     1621.33     1669.92     58.49 o 
  -1   2   7     3217.22     3382.93    101.02 o 
   0   2   7      212.68      211.73      9.66 o 
   1   2   7      494.44      624.15     19.47 o 
   2   2   7      179.73      187.56      5.68 o 
   3   2   7      314.30      321.42      2.10 o 
   4   2   7     2271.77     2344.79     27.10 o 
   5   2   7        4.99        5.06      2.89 o 
   6   2   7      182.96      152.64      1.97 o 
   7   2   7       13.81       17.32      1.98 o 
   8   2   7      230.58      144.95     72.97 o 
   9   2   7      945.68      864.26     26.96 o 
  10   2   7      109.64      117.57      4.22 o 
  11   2   7       17.68       19.28      1.37 o 
  12   2   7        0.01        4.08      4.15 o 
  13   2   7       25.45       23.25      1.48 o 
  14   2   7       14.59       16.76      3.67 o 
  15   2   7       10.05       11.31      1.13 o 
  16   2   7        1.43        2.94      1.12 o 
  17   2   7        1.40        1.51      1.20 o 
 -18   3   7        0.97        1.38      1.38 o 
 -17   3   7        4.58        8.49      1.90 o 
 -16   3   7       13.14       11.51      2.00 o 
 -15   3   7      151.03      137.92      2.45 o 
 -14   3   7       18.09       17.64      1.14 o 
 -13   3   7       25.89       28.50      1.38 o 
 -12   3   7        4.45        2.18      1.05 o 
 -11   3   7      137.43      136.41      3.48 o 
 -10   3   7        9.89       12.52      2.91 o 
  -9   3   7      177.19      182.43      1.48 o 
  -8   3   7      208.56      224.67      3.62 o 
  -7   3   7      239.11      231.80      2.53 o 
  -6   3   7        0.23        3.49      1.18 o 
  -5   3   7        1.70        2.82      0.95 o 
  -4   3   7        1.80        3.26      1.14 o 
  -3   3   7        3.82        3.24      1.40 o 
  -2   3   7       18.75       11.95      1.17 o 
  -1   3   7       11.44        5.23      1.13 o 
   0   3   7      174.25      192.27      1.67 o 
   1   3   7       27.01       50.54      1.87 o 
   2   3   7      247.40      232.86      7.51 o 
   3   3   7     1135.07     1089.27     15.99 o 
   4   3   7       13.31       13.78      1.23 o 
   5   3   7      195.02      182.65      2.28 o 
   6   3   7      195.10      178.61      2.97 o 
   7   3   7        0.84        0.07      0.97 o 
   8   3   7       40.10       38.92      1.50 o 
   9   3   7       13.53       13.75      1.37 o 
  10   3   7        0.34       -0.98      1.77 o 
  11   3   7       42.70       42.52      1.22 o 
  12   3   7        7.39       10.25      1.18 o 
  13   3   7        0.00        1.39      1.54 o 
  14   3   7        9.67        9.14      1.87 o 
  15   3   7        0.17       -0.25      1.09 o 
  16   3   7        1.06        0.80      1.32 o 
 -17   4   7        5.85       13.17      2.01 o 
 -16   4   7       16.06       17.78      1.94 o 
 -15   4   7        0.40       -0.68      1.88 o 
 -14   4   7        4.90        4.73      1.07 o 
 -13   4   7       29.04       30.67      1.44 o 
 -12   4   7       92.99       93.16      4.16 o 
 -11   4   7      188.94      174.20      1.55 o 
 -10   4   7        1.42       -2.03      2.03 o 
  -9   4   7      338.03      289.88      8.63 o 
  -8   4   7      321.28      310.70      3.38 o 
  -7   4   7      154.90      136.64      1.40 o 
  -6   4   7       12.85       10.81      0.88 o 
  -5   4   7        0.66        2.30      1.33 o 
  -4   4   7      330.21      319.80      6.83 o 
  -3   4   7       13.14       17.30      0.87 o 
  -2   4   7        1.55       -0.82      0.82 o 
  -1   4   7      294.09      306.29      7.38 o 
   0   4   7      798.90      833.83     12.72 o 
   1   4   7        1.09        2.38      1.04 o 
   2   4   7       98.49       91.13      2.24 o 
   3   4   7      667.25      620.67     21.65 o 
   4   4   7      990.23      931.28     29.69 o 
   5   4   7        1.63        2.40      1.19 o 
   6   4   7      381.25      368.08      7.01 o 
   7   4   7       37.87       38.07      2.20 o 
   8   4   7       18.38       18.23      2.16 o 
   9   4   7       65.86       65.19      2.39 o 
  10   4   7       30.20       26.54      1.23 o 
  11   4   7       13.96       10.96      3.81 o 
  12   4   7       30.95       26.84      1.18 o 
  13   4   7       42.68       41.82      3.33 o 
  14   4   7        2.62        4.36      1.21 o 
  15   4   7        0.70        1.24      1.29 o 
 -16   5   7        0.62        5.85      1.94 o 
 -15   5   7        2.64        3.54      1.93 o 
 -14   5   7        2.03        5.62      1.91 o 
 -13   5   7        1.55        3.29      3.85 o 
 -12   5   7       57.19       65.03      1.25 o 
 -11   5   7        0.07        0.84      3.00 o 
 -10   5   7        1.01        1.61      1.05 o 
  -9   5   7        7.32        7.15      1.65 o 
  -8   5   7       12.57        9.14      1.01 o 
  -7   5   7       42.13       41.25      1.21 o 
  -6   5   7       45.14       48.40      0.96 o 
  -5   5   7        5.33        8.50      0.94 o 
  -4   5   7       35.49       30.37      1.73 o 
  -3   5   7        0.20        2.14      1.82 o 
  -2   5   7       63.60       59.46      2.97 o 
  -1   5   7        0.98       -0.92      1.09 o 
   0   5   7       20.07       17.36      0.88 o 
   1   5   7       68.28       72.79      2.29 o 
   2   5   7       89.52       85.36      1.33 o 
   3   5   7      120.35      116.27      4.20 o 
   4   5   7       27.50       28.85      2.26 o 
   5   5   7        2.91        2.71      0.95 o 
   6   5   7      105.37      101.58      2.63 o 
   7   5   7        0.17        1.45      1.00 o 
   8   5   7       13.16       13.10      1.15 o 
   9   5   7        1.20        0.70      1.16 o 
  10   5   7       36.07       37.26      4.38 o 
  11   5   7       10.99       12.99      1.51 o 
  12   5   7        2.36        5.24      1.74 o 
  13   5   7        0.00        3.07      2.08 o 
  14   5   7        4.18       11.61      2.01 o 
 -14   6   7        0.04        0.59      1.36 o 
 -13   6   7       19.28       22.18      2.01 o 
 -12   6   7        1.32        2.76      2.03 o 
 -11   6   7        2.82        3.21      1.32 o 
 -10   6   7        0.47       -1.03      1.03 o 
  -9   6   7       14.77       20.71      1.31 o 
  -8   6   7        5.13        6.00      2.01 o 
  -7   6   7       17.84       14.24      1.98 o 
  -6   6   7        9.36       10.21      2.06 o 
  -5   6   7       12.76       10.26      1.10 o 
  -4   6   7        2.66        3.53      1.12 o 
  -3   6   7       20.76       16.50      1.04 o 
  -2   6   7       15.75       18.27      0.97 o 
  -1   6   7       42.05       40.29      1.18 o 
   0   6   7       11.87       14.62      1.65 o 
   1   6   7       97.93       99.79      2.70 o 
   2   6   7        0.03       -0.17      1.78 o 
   3   6   7       41.08       44.00      0.98 o 
   4   6   7       24.04       23.57      1.08 o 
   5   6   7       68.04       75.44      1.31 o 
   6   6   7        0.87        3.00      1.12 o 
   7   6   7        7.26        7.45      1.02 o 
   8   6   7        8.86       12.52      2.58 o 
   9   6   7       23.92       24.60      1.18 o 
  10   6   7        4.89        6.52      1.55 o 
  11   6   7        1.01        5.34      3.49 o 
  12   6   7        1.93        5.75      2.27 o 
 -11   7   7        8.00        8.33      1.44 o 
 -10   7   7        6.07        8.88      1.18 o 
  -9   7   7        4.99        5.98      1.26 o 
  -8   7   7       23.65       25.60      2.12 o 
  -7   7   7       12.64       13.45      2.26 o 
  -6   7   7        9.43       11.29      1.63 o 
  -5   7   7       25.39       28.54      1.22 o 
  -4   7   7        5.56        5.98      0.84 o 
  -3   7   7        0.00        0.26      1.43 o 
  -2   7   7       36.44       34.22      0.97 o 
  -1   7   7       35.10       30.98      1.04 o 
   0   7   7       23.04       15.24      1.00 o 
   1   7   7        0.52        1.29      1.21 o 
   2   7   7       11.57       12.96      1.14 o 
   3   7   7        0.62        0.31      1.13 o 
   4   7   7        0.32       -0.98      1.04 o 
   5   7   7        0.08        0.03      1.44 o 
   6   7   7        0.49        2.21      0.99 o 
   7   7   7        4.77        6.09      1.04 o 
   8   7   7        2.92        4.77      0.98 o 
   9   7   7        5.22        2.76      1.41 o 
  -5   8   7        4.28        7.63      1.20 o 
  -4   8   7        7.70       10.27      1.02 o 
  -3   8   7        3.13        0.15      1.32 o 
  -2   8   7        0.07        3.40      2.14 o 
  -1   8   7        2.19        8.38      1.46 o 
   0   8   7        0.04       -0.24      0.87 o 
   1   8   7        0.05        2.61      1.17 o 
   2   8   7        0.02        1.30      1.13 o 
   3   8   7        4.24        5.88      1.78 o 
 -20   0   8        1.96        2.21      2.43 o 
 -18   0   8        5.29        5.41      2.36 o 
 -16   0   8       35.32       36.77      2.20 o 
 -14   0   8      102.27      106.06      2.94 o 
 -12   0   8        6.32        7.61      1.54 o 
 -10   0   8       12.97       12.09      1.38 o 
  -8   0   8       11.14       15.40      1.54 o 
  -6   0   8      842.61      976.31     48.62 o 
  -4   0   8      259.50      328.79      6.31 o 
  -2   0   8      257.85      246.05     28.66 o 
   0   0   8       13.38        9.93      1.61 o 
   2   0   8      222.10      241.53      2.62 o 
   4   0   8      222.86      175.01      2.74 o 
   6   0   8      416.61      377.38      2.89 o 
   8   0   8      655.40      609.80      3.40 o 
  10   0   8      212.36      250.15      2.94 o 
  12   0   8        0.04        6.72      1.86 o 
  14   0   8        6.21        8.24      2.65 o 
  16   0   8        6.54        8.60      1.98 o 
 -20   1   8        1.52        2.03      2.03 o 
 -19   1   8        2.21        7.17      1.92 o 
 -18   1   8        0.02        0.99      1.51 o 
 -17   1   8        4.57        6.16      1.59 o 
 -16   1   8       57.03       56.04      1.80 o 
 -15   1   8       35.64       33.19      1.67 o 
 -14   1   8        7.64       11.01      1.06 o 
 -13   1   8        6.38        8.73      1.25 o 
 -12   1   8       64.15       54.86      1.50 o 
 -11   1   8     1018.97     1031.17     10.60 o 
 -10   1   8       54.84       52.34      1.19 o 
  -9   1   8      175.44      193.84      1.80 o 
  -8   1   8      438.96      431.34      3.27 o 
  -7   1   8      869.41      891.97      6.77 o 
  -6   1   8       46.26       49.93      1.69 o 
  -5   1   8      691.11      749.81      3.22 o 
  -4   1   8     1720.19     1871.86     33.91 o 
  -3   1   8      439.26      376.72      3.90 o 
  -2   1   8      312.71      368.21      3.15 o 
  -1   1   8      266.77      241.34      1.71 o 
   0   1   8      254.11      265.27      2.84 o 
   1   1   8      924.01      960.33      4.38 o 
   2   1   8     3488.73     3686.93      8.43 o 
   3   1   8       24.12       44.50      1.58 o 
   4   1   8       66.02       53.51      2.43 o 
   5   1   8      656.11      691.21      3.72 o 
   6   1   8      516.15      490.04      3.72 o 
   7   1   8     1031.15      990.13      4.63 o 
   8   1   8        0.90       -2.07      2.07 o 
   9   1   8       53.92       48.02      2.27 o 
  10   1   8        0.89        4.37      2.03 o 
  11   1   8      507.91      524.00      3.82 o 
  12   1   8       92.14       89.20      3.14 o 
  13   1   8        6.65        7.02      1.16 o 
  14   1   8        0.62        3.23      0.93 o 
  15   1   8       23.82       24.15      1.00 o 
  16   1   8        1.18        2.80      0.78 o 
  17   1   8        1.50        2.69      0.97 o 
 -19   2   8        0.89        1.89      1.91 o 
 -18   2   8        0.01       -0.63      1.86 o 
 -17   2   8       42.11       49.73      2.08 o 
 -16   2   8        1.15        2.65      1.88 o 
 -15   2   8       13.56       15.25      1.96 o 
 -14   2   8        0.10        3.17      1.41 o 
 -13   2   8       68.87       74.31      1.88 o 
 -12   2   8      132.86      127.23      1.74 o 
 -11   2   8      473.19      457.40      2.42 o 
 -10   2   8      356.42      348.31      7.65 o 
  -9   2   8      224.93      224.73      2.39 o 
  -8   2   8      766.80      751.32      7.51 o 
  -7   2   8      501.84      482.35      2.15 o 
  -6   2   8        7.19        6.33      1.02 o 
  -5   2   8      152.32      174.54      4.35 o 
  -4   2   8      392.90      377.75      2.96 o 
  -3   2   8      114.86      101.18      1.30 o 
  -2   2   8      495.51      539.14      5.89 o 
  -1   2   8        3.15        5.09      1.53 o 
   0   2   8     1016.41     1084.37     40.62 o 
   1   2   8     2431.50     2565.32     41.01 o 
   2   2   8      567.79      614.83     14.86 o 
   3   2   8       17.16       24.58      5.49 o 
   4   2   8     1281.19     1332.17      9.72 o 
   5   2   8      552.28      643.54      9.54 o 
   6   2   8       62.38       58.59      1.32 o 
   7   2   8      307.98      311.85      2.70 o 
   8   2   8       40.51       41.70      2.13 o 
   9   2   8       45.33       37.79      2.14 o 
  10   2   8      381.05      387.86      7.37 o 
  11   2   8       40.99       42.56      1.43 o 
  12   2   8        0.78        1.53      1.08 o 
  13   2   8        1.63        4.04      2.08 o 
  14   2   8       14.80       13.95      5.44 o 
  15   2   8        2.82        7.62      1.40 o 
  16   2   8        0.59        1.96      1.18 o 
  17   2   8        0.10       -0.89      0.89 o 
 -18   3   8        9.55       15.49      1.96 o 
 -17   3   8        0.16        1.63      1.78 o 
 -16   3   8       21.57       24.75      2.05 o 
 -15   3   8       29.56       29.61      2.07 o 
 -14   3   8       72.50       75.17      1.34 o 
 -13   3   8       23.64       21.94      1.16 o 
 -12   3   8       10.89       17.56      3.49 o 
 -11   3   8        0.95        4.46      1.85 o 
 -10   3   8      327.70      312.90      7.68 o 
  -9   3   8       10.71       11.47      1.25 o 
  -8   3   8       28.38       31.61      1.31 o 
  -7   3   8      137.49      118.98      1.28 o 
  -6   3   8      545.44      549.33      7.62 o 
  -5   3   8        4.32        4.62      1.18 o 
  -4   3   8        8.97       12.41      1.19 o 
  -3   3   8       84.79       50.03      3.80 o 
  -2   3   8       81.10       76.97      1.34 o 
  -1   3   8       93.04      116.12      3.19 o 
   0   3   8       91.98       83.68      3.42 o 
   1   3   8       21.71       32.54      2.88 o 
   2   3   8       13.55       12.54      0.98 o 
   3   3   8       73.08       71.42      4.44 o 
   4   3   8        7.21        4.50      2.41 o 
   5   3   8       12.86       12.64      1.09 o 
   6   3   8      145.55      142.77      2.77 o 
   7   3   8        4.46        6.40      1.17 o 
   8   3   8       33.10       31.97      3.14 o 
   9   3   8      101.43       92.87      1.58 o 
  10   3   8       14.84       17.58      1.35 o 
  11   3   8        0.70       -1.10      1.10 o 
  12   3   8        3.75        2.66      1.18 o 
  13   3   8        3.37        5.16      1.13 o 
  14   3   8       28.02       24.40      2.19 o 
  15   3   8        8.83        9.88      1.29 o 
  16   3   8        7.57        7.39      1.33 o 
 -17   4   8       15.64       10.67      1.40 o 
 -16   4   8        5.26        7.87      1.36 o 
 -15   4   8        0.03        6.12      1.92 o 
 -14   4   8       19.77       21.06      1.37 o 
 -13   4   8       17.17       18.82      1.46 o 
 -12   4   8       25.13       22.14      1.40 o 
 -11   4   8       49.51       55.20      2.40 o 
 -10   4   8        0.44        3.28      1.30 o 
  -9   4   8        8.89        2.61      1.17 o 
  -8   4   8        7.23        5.82      0.91 o 
  -7   4   8        1.08        0.67      0.83 o 
  -6   4   8       14.36       26.64      1.05 o 
  -5   4   8      103.92      120.65      1.58 o 
  -4   4   8      460.56      465.57      4.53 o 
  -3   4   8      137.06      147.80      2.10 o 
  -2   4   8      100.77      127.98      4.92 o 
  -1   4   8       49.44       54.61      0.98 o 
   0   4   8       84.56       80.93      1.39 o 
   1   4   8      688.51      707.67     28.20 o 
   2   4   8        4.49        4.95      0.94 o 
   3   4   8       95.06       89.59      1.49 o 
   4   4   8      173.32      180.67      6.18 o 
   5   4   8      123.31      120.61      1.69 o 
   6   4   8      181.07      181.16      3.45 o 
   7   4   8       29.77       27.31      1.95 o 
   8   4   8        0.56       -0.89      1.51 o 
   9   4   8        1.08        0.32      1.34 o 
  10   4   8        9.57       11.09      1.07 o 
  11   4   8       14.05       11.72      1.36 o 
  12   4   8        4.73        9.09      2.74 o 
  13   4   8       18.20       18.91      1.25 o 
  14   4   8        9.29       13.32      1.94 o 
  15   4   8        0.17        1.00      1.38 o 
 -16   5   8       19.28       13.59      2.03 o 
 -15   5   8       19.97       20.58      1.46 o 
 -14   5   8       25.17       28.71      1.20 o 
 -13   5   8        0.44        2.30      1.31 o 
 -12   5   8        1.76        6.22      3.65 o 
 -11   5   8      120.87      102.37      2.89 o 
 -10   5   8       30.96       26.75      2.02 o 
  -9   5   8       71.33       71.89      1.24 o 
  -8   5   8       16.87       17.28      0.94 o 
  -7   5   8       71.79       64.97      1.41 o 
  -6   5   8       34.75       35.97      1.06 o 
  -5   5   8      190.28      174.98      4.14 o 
  -4   5   8        0.30        4.13      2.18 o 
  -3   5   8        0.01        1.66      1.27 o 
  -2   5   8       48.41       47.77      1.04 o 
  -1   5   8       39.82       39.64      2.01 o 
   0   5   8       10.31       11.91      2.00 o 
   1   5   8      111.25      112.73      2.72 o 
   2   5   8      270.61      275.70     11.61 o 
   3   5   8      107.92      109.65      2.84 o 
   4   5   8        0.05        2.77      1.30 o 
   5   5   8        0.39        2.36      1.43 o 
   6   5   8       57.85       50.79      1.74 o 
   7   5   8      203.26      207.48      5.90 o 
   8   5   8        3.95        2.76      2.85 o 
   9   5   8        1.95        2.49      1.10 o 
  10   5   8        0.00       -1.10      1.10 o 
  11   5   8       25.12       24.01      1.30 o 
  12   5   8        0.29        0.39      1.28 o 
  13   5   8        0.08        2.34      1.61 o 
 -14   6   8        0.20       -0.68      1.34 o 
 -13   6   8        0.04       -0.42      1.06 o 
 -12   6   8        0.20       -2.13      2.31 o 
 -11   6   8        4.87        9.18      1.08 o 
 -10   6   8        3.55       10.55      3.86 o 
  -9   6   8        0.51        4.70      5.92 o 
  -8   6   8        8.19        8.99      1.10 o 
  -7   6   8        5.59        3.92      1.66 o 
  -6   6   8        1.50        3.00      1.95 o 
  -5   6   8        0.95        0.50      0.95 o 
  -4   6   8      106.20      105.58      3.32 o 
  -3   6   8       33.28       30.21      2.70 o 
  -2   6   8       44.67       43.78      1.16 o 
  -1   6   8        0.14        0.93      2.00 o 
   0   6   8       28.04       29.19      1.03 o 
   1   6   8       72.90       80.57      1.45 o 
   2   6   8        4.15        6.72      1.67 o 
   3   6   8        2.16        1.96      0.97 o 
   4   6   8       43.60       37.89      3.43 o 
   5   6   8        5.39        8.95      2.08 o 
   6   6   8       67.92       72.40      3.02 o 
   7   6   8        2.96        3.08      1.19 o 
   8   6   8       42.23       37.95      1.13 o 
   9   6   8       17.82       20.73      2.53 o 
  10   6   8        0.04       -1.41      1.41 o 
  11   6   8        3.85        3.96      1.22 o 
 -11   7   8       20.52       16.26      2.56 o 
 -10   7   8       27.17       31.70      1.51 o 
  -9   7   8        2.06        5.69      1.38 o 
  -8   7   8        0.38        0.13      0.97 o 
  -7   7   8       45.84       45.61      1.81 o 
  -6   7   8       14.73       17.26      1.11 o 
  -5   7   8        5.01        4.89      0.96 o 
  -4   7   8       22.65       24.02      1.65 o 
  -3   7   8       70.74       68.32      1.18 o 
  -2   7   8       17.56       15.05      1.01 o 
  -1   7   8       12.36       12.63      1.30 o 
   0   7   8       11.28        9.06      1.37 o 
   1   7   8       44.37       45.97      1.22 o 
   2   7   8        6.01        3.80      1.65 o 
   3   7   8        1.70        3.57      1.48 o 
   4   7   8        2.33        0.97      1.29 o 
   5   7   8        9.17       11.64      1.16 o 
   6   7   8       17.34       16.77      1.18 o 
   7   7   8        3.95        3.06      1.23 o 
   8   7   8        0.87        1.74      1.16 o 
  -5   8   8        0.62        1.86      1.12 o 
  -4   8   8        6.42        9.07      1.74 o 
  -3   8   8        0.54        0.70      1.08 o 
  -2   8   8        6.80        9.75      1.18 o 
  -1   8   8        1.39        0.31      1.08 o 
   0   8   8        1.23        3.14      2.13 o 
   1   8   8        1.90        3.07      2.07 o 
   2   8   8        0.73        2.49      1.65 o 
 -19   0   9        0.33        1.91      2.33 o 
 -17   0   9       36.10       33.82      2.20 o 
 -15   0   9      326.64      338.73      3.95 o 
 -13   0   9      199.34      199.34      2.09 o 
 -11   0   9      632.69      608.99      6.62 o 
  -9   0   9     1917.44     1999.54     49.20 o 
  -7   0   9     2797.05     2839.58      7.88 o 
  -3   0   9     1329.24     1333.71      3.95 o 
  -1   0   9      283.72      296.36      2.14 o 
   1   0   9      334.54      291.14      8.61 o 
   3   0   9       42.47       48.36      1.68 o 
   5   0   9     1682.00     1580.39      5.10 o 
   7   0   9      431.83      494.89      3.54 o 
   9   0   9     1010.82     1061.67      4.55 o 
  11   0   9      116.62      120.07      1.96 o 
  13   0   9       49.46       55.10      2.20 o 
  15   0   9        0.46        0.91      1.32 o 
  17   0   9        7.47        6.07      1.41 o 
 -19   1   9       13.07       13.59      2.00 o 
 -18   1   9        2.02        1.58      1.67 o 
 -17   1   9        3.11        4.14      1.53 o 
 -16   1   9        6.66        8.33      1.52 o 
 -15   1   9      132.27      133.66      2.07 o 
 -14   1   9      173.42      170.49      1.71 o 
 -13   1   9      197.94      196.21      4.97 o 
 -12   1   9      247.70      247.07      3.50 o 
 -11   1   9      185.50      190.23      2.27 o 
 -10   1   9      960.70      943.51     16.78 o 
  -9   1   9       41.66       42.56      1.10 o 
  -8   1   9        3.55        8.12      1.03 o 
  -7   1   9      254.37      277.16      3.97 o 
  -6   1   9     1421.70     1535.46     22.12 o 
  -5   1   9       40.62       33.09      1.00 o 
  -4   1   9     1944.95     2080.73     17.38 o 
  -3   1   9     2239.80     2440.55     37.60 o 
  -2   1   9      239.30      220.45      4.56 o 
  -1   1   9      900.14      945.66     11.29 o 
   0   1   9     2296.27     2553.76     13.63 o 
   1   1   9      697.61      743.32      7.37 o 
   2   1   9      582.86      561.42      4.25 o 
   3   1   9     2244.02     2535.39      4.68 o 
   4   1   9      122.79      128.69      1.33 o 
   5   1   9       82.14       89.60      1.89 o 
   6   1   9      715.55      692.71      3.64 o 
   7   1   9      554.99      584.41      3.84 o 
   8   1   9      254.81      272.17      2.93 o 
   9   1   9        6.68        9.01      1.51 o 
  10   1   9      111.38      107.56      2.50 o 
  11   1   9       39.97       36.46      1.58 o 
  12   1   9       13.37       14.56      1.33 o 
  13   1   9        2.43        1.96      1.10 o 
  14   1   9       12.46       14.97      1.72 o 
  15   1   9        0.08        2.16      0.82 o 
  16   1   9        2.83        5.94      1.01 o 
  17   1   9        0.66        1.02      1.38 o 
 -19   2   9        0.26        2.06      1.93 o 
 -18   2   9        7.75        8.06      1.93 o 
 -17   2   9       10.87       10.46      1.90 o 
 -16   2   9       11.97       14.86      1.94 o 
 -15   2   9       18.87       20.71      1.83 o 
 -14   2   9       33.15       34.56      1.81 o 
 -13   2   9      188.32      181.30      1.85 o 
 -12   2   9       60.77       69.53      1.60 o 
 -11   2   9       65.66       55.71      2.98 o 
 -10   2   9        4.25        6.28      1.37 o 
  -9   2   9      468.73      489.15      7.42 o 
  -8   2   9      771.34      727.90      7.42 o 
  -7   2   9      209.93      202.60      3.56 o 
  -6   2   9        0.02       -0.11      0.94 o 
  -5   2   9       20.64       24.98      1.48 o 
  -4   2   9      621.18      491.50     10.87 o 
  -3   2   9       56.49       57.55      1.88 o 
  -2   2   9      411.87      484.46      6.08 o 
  -1   2   9       22.62       32.42      1.91 o 
   0   2   9      112.13       88.63      3.27 o 
   1   2   9      567.68      616.01     14.10 o 
   2   2   9      196.53      246.56     11.02 o 
   3   2   9        0.22       12.71      9.46 o 
   4   2   9       68.95       70.45      4.51 o 
   5   2   9      176.49      166.51      3.60 o 
   6   2   9       36.28       43.95      1.51 o 
   7   2   9        0.70        0.55      1.98 o 
   8   2   9       94.06       92.56      2.38 o 
   9   2   9        2.32       -0.24      2.04 o 
  10   2   9       24.57       19.26      1.43 o 
  11   2   9        2.31        2.97      1.29 o 
  12   2   9        0.02        1.44      3.28 o 
  13   2   9       24.12       27.57      1.42 o 
  14   2   9        0.01        1.12      2.29 o 
  15   2   9       10.97       11.70      1.00 o 
  16   2   9        9.36        9.75      1.01 o 
 -18   3   9        0.97        2.73      1.96 o 
 -17   3   9        2.69        1.84      1.29 o 
 -16   3   9        2.68        3.90      1.34 o 
 -15   3   9       41.46       45.02      3.28 o 
 -14   3   9        9.40       12.96      2.76 o 
 -13   3   9        1.50        5.53      1.29 o 
 -12   3   9        1.89        0.45      1.29 o 
 -11   3   9       57.19       56.84      3.02 o 
 -10   3   9       18.26       23.05      1.50 o 
  -9   3   9      912.70      848.12      9.62 o 
  -8   3   9       16.98       15.34      1.05 o 
  -7   3   9      514.10      505.76      8.66 o 
  -6   3   9       51.01       45.36      1.44 o 
  -5   3   9      133.49      136.42      1.43 o 
  -4   3   9      456.88      490.44      4.58 o 
  -3   3   9      623.99      586.80      7.28 o 
  -2   3   9      193.04      184.17     10.91 o 
  -1   3   9      172.53      173.80      7.72 o 
   0   3   9        3.46        3.74      1.30 o 
   1   3   9      183.94      191.59      2.49 o 
   2   3   9      198.70      211.80      1.86 o 
   3   3   9       45.93       45.58      1.27 o 
   4   3   9      120.53      106.76      1.47 o 
   5   3   9      170.94      150.83      8.23 o 
   6   3   9       16.70       18.05      1.24 o 
   7   3   9       46.11       45.21      1.73 o 
   8   3   9       22.29       25.59      1.13 o 
   9   3   9       50.92       50.01      2.65 o 
  10   3   9       10.06       10.33      1.96 o 
  11   3   9      155.18      155.77      1.86 o 
  12   3   9        0.96        3.27      1.32 o 
  13   3   9        0.96        2.15      2.27 o 
  14   3   9        3.85        3.07      2.10 o 
  15   3   9       28.26       24.67      1.25 o 
  16   3   9        2.07        0.59      1.31 o 
 -17   4   9        0.56       -1.94      1.94 o 
 -16   4   9        0.70       -1.87      1.87 o 
 -15   4   9        4.17        7.62      2.40 o 
 -14   4   9        7.09        9.20      1.09 o 
 -13   4   9      160.71      158.27      1.43 o 
 -12   4   9       23.36       23.98      2.38 o 
 -11   4   9       20.48       22.82      1.01 o 
 -10   4   9        2.55        3.77      2.53 o 
  -9   4   9      157.75      144.51      1.36 o 
  -8   4   9       15.17       11.47      1.01 o 
  -7   4   9      179.06      176.53      2.58 o 
  -6   4   9       44.06       44.83      1.11 o 
  -5   4   9       32.02       34.53      1.06 o 
  -4   4   9       56.19       66.58      2.31 o 
  -3   4   9       19.05       15.19      1.09 o 
  -2   4   9       53.48       49.63      1.16 o 
  -1   4   9       43.88       38.27      1.17 o 
   0   4   9       23.48       28.44      1.84 o 
   1   4   9      522.93      526.95      9.62 o 
   2   4   9      110.07      114.06      2.67 o 
   3   4   9      103.26      101.12      4.47 o 
   4   4   9       11.61       13.38      2.00 o 
   5   4   9      128.85      124.58      3.27 o 
   6   4   9        0.25        2.93      1.12 o 
   7   4   9        9.73        7.51      1.09 o 
   8   4   9       40.52       41.76      1.74 o 
   9   4   9       50.30       52.11      1.74 o 
  10   4   9        2.24        2.62      1.31 o 
  11   4   9        1.60        2.04      1.07 o 
  12   4   9       11.59       14.10      1.50 o 
  13   4   9        0.51        2.18      1.35 o 
  14   4   9        0.01       -0.57      2.04 o 
  15   4   9        1.06       -0.16      1.07 o 
 -16   5   9       11.78       11.07      1.46 o 
 -15   5   9        6.19        2.50      1.95 o 
 -14   5   9       26.75       31.71      1.05 o 
 -13   5   9       13.56       12.68      1.36 o 
 -12   5   9        3.18        7.67      3.41 o 
 -11   5   9        3.49        9.03      3.67 o 
 -10   5   9       55.53       56.26      2.31 o 
  -9   5   9        6.91        9.47      1.99 o 
  -8   5   9       21.66       18.66      1.12 o 
  -7   5   9       11.63        8.28      1.64 o 
  -6   5   9       77.98       85.98      3.36 o 
  -5   5   9       12.99       14.60      0.94 o 
  -4   5   9        2.26        3.51      1.01 o 
  -3   5   9        2.57        3.80      1.16 o 
  -2   5   9      121.05      109.68      2.04 o 
  -1   5   9      164.34      149.88      1.18 o 
   0   5   9        0.04       -0.38      1.07 o 
   1   5   9       17.45       17.06      1.14 o 
   2   5   9      249.05      254.33      3.08 o 
   3   5   9       22.34       17.31      1.01 o 
   4   5   9       75.14       76.72      3.44 o 
   5   5   9        2.52        5.81      0.86 o 
   6   5   9      312.64      307.02      5.23 o 
   7   5   9        0.80        1.91      1.71 o 
   8   5   9       73.44       68.22      2.23 o 
   9   5   9        5.79        5.34      1.26 o 
  10   5   9        7.95        8.20      1.50 o 
  11   5   9        0.70        0.79      1.35 o 
  12   5   9       13.94       13.22      1.26 o 
  13   5   9        0.58       -0.65      1.54 o 
 -13   6   9       10.22        8.56      1.27 o 
 -12   6   9        0.18        2.67      0.96 o 
 -11   6   9        3.04        4.64      1.09 o 
 -10   6   9        8.24       11.39      1.51 o 
  -9   6   9       60.22       58.17      1.15 o 
  -8   6   9        0.84        0.72      1.01 o 
  -7   6   9        4.76        7.84      1.04 o 
  -6   6   9       57.18       50.78      2.25 o 
  -5   6   9       88.33       92.86      2.84 o 
  -4   6   9        0.93        2.29      1.54 o 
  -3   6   9       37.13       33.13      1.07 o 
  -2   6   9       49.32       43.88      1.63 o 
  -1   6   9       93.39       94.21      1.91 o 
   0   6   9        1.46        1.74      0.93 o 
   1   6   9       15.94       19.63      1.75 o 
   2   6   9        5.43        3.13      1.11 o 
   3   6   9       39.97       44.59      2.42 o 
   4   6   9        3.09        2.17      1.56 o 
   5   6   9       26.24       22.99      1.04 o 
   6   6   9        0.92        2.22      1.13 o 
   7   6   9        1.09        4.45      1.15 o 
   8   6   9        4.21       10.25      1.33 o 
   9   6   9       15.46       13.89      1.71 o 
  10   6   9        0.02        4.68      2.12 o 
  11   6   9        0.00        0.40      1.14 o 
 -10   7   9       13.66       15.50      7.54 o 
  -9   7   9        6.95        5.34      1.22 o 
  -8   7   9        5.56        6.21      1.17 o 
  -7   7   9        3.09        2.40      1.02 o 
  -6   7   9       15.88       14.80      0.91 o 
  -5   7   9        3.26        2.91      1.30 o 
  -4   7   9        1.11        0.67      1.19 o 
  -3   7   9        7.57        8.26      2.60 o 
  -2   7   9       35.89       32.89      1.65 o 
  -1   7   9        3.41        4.88      1.59 o 
   0   7   9        0.02        0.66      0.78 o 
   1   7   9        9.18       11.06      1.15 o 
   2   7   9        5.41        8.42      1.91 o 
   3   7   9       18.15       20.00      2.22 o 
   4   7   9        1.67        1.18      0.96 o 
   5   7   9        2.57        1.92      1.14 o 
   6   7   9       18.50       19.93      1.32 o 
   7   7   9        8.86        9.45      1.08 o 
   8   7   9        5.46        7.41      1.22 o 
  -4   8   9        4.62        4.28      1.02 o 
  -3   8   9        0.36        0.62      1.51 o 
  -2   8   9        0.06        1.54      1.27 o 
  -1   8   9        1.46        0.70      1.14 o 
   0   8   9        3.01        2.13      1.30 o 
   1   8   9        0.25        0.73      1.01 o 
 -20   0  10        2.15        4.57      2.44 o 
 -18   0  10        1.19        2.17      1.91 o 
 -16   0  10        0.89        4.35      2.33 o 
 -14   0  10      418.67      414.96      6.55 o 
 -12   0  10      645.53      642.80      3.05 o 
 -10   0  10     1708.35     1694.05     24.78 o 
  -8   0  10     2014.56     2058.61     76.03 o 
  -6   0  10     1766.22     1843.60     41.82 o 
  -2   0  10     1651.50     1871.60      5.22 o 
   0   0  10     1280.97     1217.44     20.51 o 
   2   0  10        7.40       22.80      1.10 o 
   4   0  10     2683.55     2867.38      6.56 o 
   6   0  10      794.90      803.10      3.74 o 
   8   0  10      392.72      438.07      3.38 o 
  10   0  10       86.53       81.97      2.34 o 
  12   0  10       24.86       25.46      1.51 o 
  14   0  10      108.19      106.26      1.68 o 
  16   0  10        4.92        4.11      1.56 o 
 -19   1  10        0.07        3.24      1.92 o 
 -18   1  10        6.63        7.17      1.74 o 
 -17   1  10       16.21       15.13      1.60 o 
 -16   1  10        1.44        0.82      1.51 o 
 -15   1  10       15.37       17.76      1.18 o 
 -14   1  10        4.77        5.77      1.25 o 
 -13   1  10       61.45       67.80      1.27 o 
 -12   1  10      278.14      263.53      2.23 o 
 -11   1  10      221.65      221.92      1.94 o 
 -10   1  10       20.34       22.71      1.10 o 
  -9   1  10       15.84       19.73      0.96 o 
  -8   1  10      140.50      138.19      1.84 o 
  -7   1  10      591.65      579.86      6.45 o 
  -6   1  10      131.28      163.91      2.55 o 
  -5   1  10      975.38     1055.85     13.24 o 
  -4   1  10      102.61       99.76      2.45 o 
  -3   1  10      124.35      170.80      3.35 o 
  -2   1  10       86.90      103.31      1.87 o 
  -1   1  10      385.92      389.44      7.22 o 
   0   1  10       54.11       53.60      1.85 o 
   1   1  10      215.84      231.08      2.59 o 
   2   1  10       15.58       25.91      1.35 o 
   3   1  10     1154.84     1245.94     14.60 o 
   4   1  10       19.66       16.33      0.94 o 
   5   1  10      260.59      231.87      3.94 o 
   6   1  10      318.62      360.17      8.90 o 
   7   1  10      621.65      555.79     10.60 o 
   8   1  10      173.16      201.61      5.31 o 
   9   1  10      170.27      178.23      2.46 o 
  10   1  10       24.25       28.34      1.32 o 
  11   1  10       14.31       13.81      1.42 o 
  12   1  10        1.69        1.90      1.36 o 
  13   1  10       48.78       58.28      1.27 o 
  14   1  10        3.14        1.63      0.97 o 
  15   1  10        0.07        3.74      0.94 o 
  16   1  10        3.30        1.61      1.20 o 
  17   1  10        0.61        1.85      0.90 o 
 -19   2  10        0.35        1.62      1.91 o 
 -18   2  10        0.50        1.10      1.89 o 
 -17   2  10       14.38       14.30      1.91 o 
 -16   2  10        0.16        1.71      1.31 o 
 -15   2  10        0.04       -1.33      1.33 o 
 -14   2  10        0.28        0.50      1.35 o 
 -13   2  10       95.42       99.68      1.65 o 
 -12   2  10      342.90      332.84      7.02 o 
 -11   2  10       29.10       34.70      1.39 o 
 -10   2  10       33.93       40.09      2.08 o 
  -9   2  10      274.81      258.62      6.50 o 
  -8   2  10      182.11      178.96      1.63 o 
  -7   2  10       78.05       85.49      1.39 o 
  -6   2  10        0.57        1.76      0.94 o 
  -5   2  10      296.64      264.96      5.42 o 
  -4   2  10      460.24      503.66     13.33 o 
  -3   2  10        5.57        3.55      0.95 o 
  -2   2  10      411.96      428.06     14.96 o 
  -1   2  10      145.40      150.51      3.12 o 
   0   2  10      859.59      840.39     22.24 o 
   1   2  10      394.47      409.07     15.58 o 
   2   2  10     1003.61     1116.39      3.21 o 
   3   2  10      297.31      319.56      2.10 o 
   4   2  10      100.57       96.24      1.61 o 
   5   2  10      271.90      257.68      2.00 o 
   6   2  10      232.69      222.73      1.93 o 
   7   2  10       80.26       83.15      2.26 o 
   8   2  10       67.74       70.32      2.27 o 
   9   2  10      203.97      208.92      2.83 o 
  10   2  10       32.01       31.05      2.01 o 
  11   2  10        1.32        1.30      1.06 o 
  12   2  10        6.32        6.16      2.03 o 
  13   2  10       91.17       86.98      1.76 o 
  14   2  10        3.70        8.43      2.09 o 
  15   2  10        3.94        5.41      1.18 o 
  16   2  10        1.41        3.36      1.39 o 
 -18   3  10       11.36        8.87      1.97 o 
 -17   3  10        1.71        1.92      1.89 o 
 -16   3  10        0.00       -1.68      2.18 o 
 -15   3  10        1.10        6.68      1.31 o 
 -14   3  10       23.93       24.78      3.87 o 
 -13   3  10        0.06        2.52      1.30 o 
 -12   3  10        8.60       11.72      1.18 o 
 -11   3  10        1.62        5.31      1.12 o 
 -10   3  10      361.82      355.23     18.77 o 
  -9   3  10       87.89       71.55      2.65 o 
  -8   3  10        5.18        7.76      1.07 o 
  -7   3  10      168.55      169.91      3.34 o 
  -6   3  10      596.25      563.14      7.39 o 
  -5   3  10       16.08       19.92      0.90 o 
  -4   3  10       99.40      126.69      1.36 o 
  -3   3  10       26.99       20.38      1.36 o 
  -2   3  10       37.82       26.92      1.18 o 
  -1   3  10       79.15       87.50      3.57 o 
   0   3  10        0.67       -0.01      1.30 o 
   1   3  10       13.95       18.57      1.66 o 
   2   3  10      147.49      138.43      1.49 o 
   3   3  10        1.66        1.40      1.38 o 
   4   3  10      134.66      136.97      5.33 o 
   5   3  10       29.01       34.62      1.54 o 
   6   3  10      182.73      194.43      6.06 o 
   7   3  10       10.77        6.22      1.37 o 
   8   3  10        1.07        1.70      1.06 o 
   9   3  10       10.94       12.43      1.11 o 
  10   3  10        0.04       -1.09      1.09 o 
  11   3  10       25.45       23.55      1.43 o 
  12   3  10       26.20       24.05      2.16 o 
  13   3  10        1.73        2.36      1.34 o 
  14   3  10        1.28        0.37      4.20 o 
  15   3  10        1.19       -0.14      1.86 o 
 -17   4  10       10.36       14.31      1.97 o 
 -16   4  10       15.68       15.65      1.04 o 
 -15   4  10        0.47        0.83      1.09 o 
 -14   4  10        0.01        1.02      1.74 o 
 -13   4  10        2.78        6.45      1.34 o 
 -12   4  10       67.77       68.40      2.75 o 
 -11   4  10       25.83       27.05      3.10 o 
 -10   4  10       32.58       29.03      2.02 o 
  -9   4  10      306.21      288.64      4.63 o 
  -8   4  10      227.28      221.03      2.35 o 
  -7   4  10      148.36      136.72      1.22 o 
  -6   4  10      210.41      228.16      3.28 o 
  -5   4  10       17.39       19.30      1.32 o 
  -4   4  10      190.75      167.26      1.33 o 
  -3   4  10        9.96       10.30      1.38 o 
  -2   4  10       30.33       32.52      1.81 o 
  -1   4  10        0.75       -0.42      1.85 o 
   0   4  10       38.37       31.30      1.84 o 
   1   4  10      254.82      226.62      9.35 o 
   2   4  10        4.05        7.27      1.40 o 
   3   4  10       38.17       42.13      3.04 o 
   4   4  10       87.51       92.51      3.17 o 
   5   4  10        6.64        8.41      2.26 o 
   6   4  10        0.02        0.23      1.08 o 
   7   4  10       43.18       42.53      1.17 o 
   8   4  10        6.62        7.44      0.88 o 
   9   4  10       86.01       88.09      4.13 o 
  10   4  10       10.21       15.90      2.85 o 
  11   4  10        2.10        2.53      1.32 o 
  12   4  10        0.33        1.73      1.98 o 
  13   4  10       23.61       17.27      1.27 o 
  14   4  10        4.60        5.34      1.23 o 
 -15   5  10       21.88       14.21      3.28 o 
 -14   5  10        5.38        5.28      0.98 o 
 -13   5  10        1.64        0.14      1.72 o 
 -12   5  10        2.95        1.07      2.53 o 
 -11   5  10       21.84       28.90      1.35 o 
 -10   5  10        0.30        0.19      3.29 o 
  -9   5  10        4.22        3.70      1.13 o 
  -8   5  10        3.69        5.44      0.91 o 
  -7   5  10        0.97        0.24      0.98 o 
  -6   5  10       22.30       25.15      1.84 o 
  -5   5  10       12.19       12.97      1.62 o 
  -4   5  10        8.82       10.83      1.29 o 
  -3   5  10      149.85      148.94      4.13 o 
  -2   5  10        3.82        6.46      1.03 o 
  -1   5  10       99.05      100.77      2.77 o 
   0   5  10       35.55       33.81      1.46 o 
   1   5  10       36.59       40.04      2.59 o 
   2   5  10       24.24       24.68      1.17 o 
   3   5  10      234.89      238.53      6.92 o 
   4   5  10        1.28        2.00      1.12 o 
   5   5  10        0.02        4.49      1.13 o 
   6   5  10        1.58        1.93      1.96 o 
   7   5  10      112.57      108.07      1.96 o 
   8   5  10        2.81        3.61      1.12 o 
   9   5  10        4.08        8.27      1.12 o 
  10   5  10        5.04        7.54      1.12 o 
  11   5  10        5.91        4.29      1.13 o 
  12   5  10        0.07        1.52      1.66 o 
  13   5  10        1.91        2.34      1.22 o 
 -13   6  10        0.02        1.67      5.69 o 
 -12   6  10       32.20       28.71      1.09 o 
 -11   6  10        0.25       -1.13      1.63 o 
 -10   6  10       24.30       28.10      1.59 o 
  -9   6  10        0.09       -1.14      1.14 o 
  -8   6  10      145.87      141.76      2.27 o 
  -7   6  10       20.32       19.38      1.08 o 
  -6   6  10       23.97       24.88      1.99 o 
  -5   6  10       67.50       70.74      1.03 o 
  -4   6  10      191.92      192.66      5.20 o 
  -3   6  10        0.70        2.28      2.42 o 
  -2   6  10       29.66       25.98      1.00 o 
  -1   6  10      107.45       93.58      2.98 o 
   0   6  10       60.58       56.91      1.09 o 
   1   6  10       14.75       15.23      1.98 o 
   2   6  10       23.07       21.01      1.01 o 
   3   6  10        0.38        1.37      0.93 o 
   4   6  10      100.33       98.73      1.56 o 
   5   6  10        1.28        1.68      1.87 o 
   6   6  10       14.67       19.01      1.18 o 
   7   6  10        1.90        7.25      2.64 o 
   8   6  10       96.70       92.94      1.87 o 
   9   6  10        8.96       11.08      2.05 o 
  10   6  10        1.62        1.93      1.43 o 
 -10   7  10        2.78        8.93      5.11 o 
  -9   7  10        7.52        6.50      1.02 o 
  -8   7  10        3.54        3.22      0.94 o 
  -7   7  10       12.62       13.38      1.36 o 
  -6   7  10        0.96        3.40      1.67 o 
  -5   7  10       27.39       27.27      1.18 o 
  -4   7  10       17.42       14.76      1.51 o 
  -3   7  10        8.38        7.00      1.43 o 
  -2   7  10        5.62        4.77      0.87 o 
  -1   7  10        0.27        2.56      0.85 o 
   0   7  10        3.59        5.41      1.04 o 
   1   7  10       12.56       15.80      1.14 o 
   2   7  10        5.08        6.51      1.33 o 
   3   7  10        2.23        0.67      1.68 o 
   4   7  10        3.16        3.86      1.10 o 
   5   7  10        0.15        4.13      0.96 o 
   6   7  10        0.42        1.88      1.18 o 
   7   7  10        3.50        4.60      1.80 o 
  -2   8  10        6.90        7.77      1.90 o 
  -1   8  10        3.37        4.53      0.95 o 
 -19   0  11        0.17        2.67      1.88 o 
 -17   0  11       27.24       30.28      2.49 o 
 -15   0  11       20.42       19.37      1.65 o 
 -13   0  11      309.12      297.13      6.26 o 
 -11   0  11      310.61      330.02     10.38 o 
  -9   0  11      233.43      216.35      6.05 o 
  -7   0  11     2851.52     2988.68    101.69 o 
  -5   0  11      574.52      735.50     12.94 o 
  -3   0  11      194.52      246.38      2.17 o 
  -1   0  11     1288.07     1356.08     16.52 o 
   1   0  11      130.47      117.53      1.69 o 
   3   0  11      587.82      654.99      3.35 o 
   7   0  11       40.92       43.27      2.28 o 
   9   0  11     1119.32     1086.14      4.69 o 
  11   0  11       85.71       90.93      2.28 o 
  13   0  11        9.20        8.78      1.98 o 
  15   0  11       15.71       19.73      1.18 o 
 -19   1  11        1.75        4.56      1.96 o 
 -18   1  11        3.18        2.10      1.88 o 
 -17   1  11        0.40        0.47      1.44 o 
 -16   1  11       15.23       17.81      1.21 o 
 -15   1  11        0.56        2.62      1.95 o 
 -14   1  11      118.15      110.79      2.05 o 
 -13   1  11      116.66      115.71      1.38 o 
 -12   1  11      679.51      679.31      4.94 o 
 -11   1  11       26.48       24.83      1.03 o 
 -10   1  11      720.98      698.29      8.27 o 
  -9   1  11       67.01       60.30      1.51 o 
  -8   1  11        3.93        8.52      0.97 o 
  -7   1  11       61.89       68.33      1.51 o 
  -6   1  11     2077.77     2116.26     21.60 o 
  -5   1  11      136.39      139.73      3.09 o 
  -4   1  11       34.61       32.13      0.90 o 
  -3   1  11      168.46      192.28      3.41 o 
  -2   1  11     3257.83     3462.66     67.38 o 
  -1   1  11      978.85      956.23      3.21 o 
   0   1  11     1675.51     1695.74      9.16 o 
   1   1  11        2.94        4.81      0.87 o 
   2   1  11       45.88       46.14      1.07 o 
   3   1  11      147.56      149.41      1.42 o 
   4   1  11       19.85       15.79      0.91 o 
   5   1  11      187.08      181.38      1.47 o 
   6   1  11      275.95      303.20      5.98 o 
   7   1  11        1.37        4.80      1.49 o 
   8   1  11      324.38      328.18      2.91 o 
   9   1  11       22.78       22.72      1.27 o 
  10   1  11       24.52       21.72      1.90 o 
  11   1  11       55.22       65.80      1.73 o 
  12   1  11        2.30        2.70      1.20 o 
  13   1  11       39.63       36.11      1.05 o 
  14   1  11        0.03        0.62      1.50 o 
  15   1  11       16.83       14.90      0.92 o 
  16   1  11        3.55        5.74      0.88 o 
 -19   2  11        9.97        9.83      2.00 o 
 -18   2  11        6.33        7.52      1.92 o 
 -17   2  11        0.00        0.81      1.86 o 
 -16   2  11       51.79       57.83      1.51 o 
 -15   2  11        8.52        9.85      0.95 o 
 -14   2  11        0.15       -0.07      1.39 o 
 -13   2  11       39.28       36.51      1.51 o 
 -12   2  11      358.55      354.03     12.96 o 
 -11   2  11        1.65       -0.37      1.87 o 
 -10   2  11        0.50        0.25      1.09 o 
  -9   2  11       12.39       10.37      1.09 o 
  -8   2  11      754.29      757.60      3.43 o 
  -7   2  11      371.42      373.28     11.00 o 
  -6   2  11       71.70       77.29      1.15 o 
  -5   2  11      576.21      521.65     20.08 o 
  -4   2  11      271.93      294.74      6.94 o 
  -3   2  11       67.27       70.59      1.16 o 
  -2   2  11        0.63        2.08      1.45 o 
  -1   2  11      775.14      788.17     18.92 o 
   0   2  11      614.03      577.18      4.96 o 
   1   2  11      404.60      408.06      3.40 o 
   2   2  11       72.05       71.35      2.91 o 
   3   2  11      111.72      106.91      4.99 o 
   4   2  11      324.90      316.13      2.02 o 
   5   2  11        1.14        0.80      1.23 o 
   6   2  11        9.76        8.36      2.56 o 
   7   2  11        3.71        3.36      1.32 o 
   8   2  11      168.96      162.22      2.12 o 
   9   2  11       40.33       39.02      2.17 o 
  10   2  11       49.02       49.39      2.11 o 
  11   2  11       33.34       32.48      1.19 o 
  12   2  11        7.90       10.33      3.58 o 
  13   2  11        0.05        4.15      2.90 o 
  14   2  11       16.45       21.84      1.18 o 
  15   2  11        0.13        3.80      0.96 o 
  16   2  11        0.70        1.49      0.90 o 
 -18   3  11        0.85        1.84      1.94 o 
 -17   3  11        0.10       -1.86      1.86 o 
 -16   3  11        0.13        0.68      2.04 o 
 -15   3  11       13.33       13.56      1.44 o 
 -14   3  11       20.74       23.49      1.76 o 
 -13   3  11        0.33        2.08      1.25 o 
 -12   3  11        0.08        0.81      1.29 o 
 -11   3  11      170.50      161.28      1.41 o 
 -10   3  11      107.31      105.26      1.67 o 
  -9   3  11        1.34        3.62      1.85 o 
  -8   3  11       95.74       91.14      1.81 o 
  -7   3  11     1035.83     1017.53     17.99 o 
  -6   3  11      673.04      620.37     14.04 o 
  -5   3  11        0.25        2.77      1.11 o 
  -4   3  11        0.25        1.02      0.83 o 
  -3   3  11        4.84        7.18      0.95 o 
  -2   3  11        9.07       18.69      1.54 o 
  -1   3  11       11.76       12.06      1.28 o 
   0   3  11       13.59        9.82      2.05 o 
   1   3  11      127.92      143.54      2.14 o 
   2   3  11       59.46       73.73      1.55 o 
   3   3  11      189.33      170.87      6.37 o 
   4   3  11        0.71       -0.05      1.13 o 
   5   3  11      303.23      314.31      8.54 o 
   6   3  11       36.54       30.88      1.44 o 
   7   3  11       26.82       24.06      1.51 o 
   8   3  11       63.47       50.12      3.51 o 
   9   3  11       40.15       39.43      1.43 o 
  10   3  11        8.45        4.51      1.30 o 
  11   3  11       42.73       46.90      1.48 o 
  12   3  11       12.68       14.46      2.61 o 
  13   3  11        2.84        0.25      1.09 o 
  14   3  11        0.12       -0.64      1.11 o 
  15   3  11        1.23        4.43      1.38 o 
 -17   4  11        7.57       12.78      1.39 o 
 -16   4  11        8.65        8.89      1.13 o 
 -15   4  11        8.13        8.21      1.34 o 
 -14   4  11        1.28        2.93      1.29 o 
 -13   4  11        3.01        2.42      1.58 o 
 -12   4  11        0.30        4.06      1.29 o 
 -11   4  11        1.24        1.67      1.36 o 
 -10   4  11        3.94        7.13      4.39 o 
  -9   4  11        3.51        2.82      1.00 o 
  -8   4  11      101.51       97.02      1.26 o 
  -7   4  11      163.48      157.99      3.04 o 
  -6   4  11       62.88       62.54      1.40 o 
  -5   4  11        0.03       -0.77      0.77 o 
  -4   4  11        9.18       11.91      1.31 o 
  -3   4  11      107.99      113.76      2.75 o 
  -2   4  11       75.05       65.16      6.63 o 
  -1   4  11       66.19       61.27      4.10 o 
   0   4  11       86.98       96.39      8.15 o 
   1   4  11       67.85       62.96      5.31 o 
   2   4  11       48.62       39.35      2.67 o 
   3   4  11       19.62       18.35      1.94 o 
   4   4  11      230.93      230.74      3.35 o 
   5   4  11        0.15       -1.18      1.31 o 
   6   4  11       13.20       12.36      1.26 o 
   7   4  11        4.37        7.61      0.85 o 
   8   4  11       30.75       31.74      1.63 o 
   9   4  11        1.08        2.13      1.18 o 
  10   4  11       28.62       32.86      4.75 o 
  11   4  11        0.58        4.07      2.45 o 
  12   4  11       12.53       14.21      2.88 o 
  13   4  11       13.28       16.30      2.83 o 
  14   4  11       16.24       16.70      2.43 o 
 -15   5  11        0.09        1.11      1.11 o 
 -14   5  11        3.96        4.72      1.22 o 
 -13   5  11        1.20        1.61      1.70 o 
 -12   5  11        8.58       11.27      1.10 o 
 -11   5  11        3.21        1.79      2.61 o 
 -10   5  11      118.01      115.70      1.60 o 
  -9   5  11       39.28       33.89      1.11 o 
  -8   5  11       35.03       33.77      0.99 o 
  -7   5  11       51.91       49.23      1.01 o 
  -6   5  11      247.52      256.31      4.70 o 
  -5   5  11        1.27        2.53      0.86 o 
  -4   5  11       37.11       32.89      1.03 o 
  -3   5  11       39.81       41.96      1.34 o 
  -2   5  11      238.13      221.25      5.03 o 
  -1   5  11        0.17        2.99      0.81 o 
   0   5  11      124.53      108.79      2.49 o 
   1   5  11      112.59      104.14      1.79 o 
   2   5  11       54.24       58.34      1.37 o 
   3   5  11        1.19        2.61      1.38 o 
   4   5  11      128.01      130.92      3.55 o 
   5   5  11        3.86        5.51      1.34 o 
   6   5  11       12.66       21.51      1.16 o 
   7   5  11       13.04       16.34      1.16 o 
   8   5  11        9.84       13.46      1.75 o 
   9   5  11       10.10        9.69      1.19 o 
  10   5  11        6.80       11.93      1.79 o 
  11   5  11        9.49        8.06      2.99 o 
  12   5  11        2.18        1.33      1.42 o 
 -13   6  11       47.43       50.26      1.53 o 
 -12   6  11       22.84       23.83      3.06 o 
 -11   6  11       11.74       11.48      1.63 o 
 -10   6  11        0.02       -0.28      0.89 o 
  -9   6  11       55.67       58.11      1.02 o 
  -8   6  11        4.12        5.97      1.02 o 
  -7   6  11       61.18       55.77      1.01 o 
  -6   6  11       68.69       67.94      1.43 o 
  -5   6  11       24.19       30.04      1.02 o 
  -4   6  11        0.25        1.46      1.12 o 
  -3   6  11       46.31       51.17      1.19 o 
  -2   6  11        9.13        9.51      1.33 o 
  -1   6  11        0.21       -2.29      2.29 o 
   0   6  11        1.51       -0.75      2.17 o 
   1   6  11       30.86       36.33      1.75 o 
   2   6  11       15.98       11.65      1.12 o 
   3   6  11        0.27        0.87      2.74 o 
   4   6  11        6.43        7.74      2.16 o 
   5   6  11       79.26       87.77      5.32 o 
   6   6  11       13.12       14.31      1.19 o 
   7   6  11        0.03        2.67      1.00 o 
   8   6  11        2.90        2.90      1.29 o 
   9   6  11       20.14       20.41      1.68 o 
  10   6  11        6.38        4.77      1.60 o 
 -10   7  11        9.87       11.29      1.74 o 
  -9   7  11        1.53        2.66      1.15 o 
  -8   7  11        1.55        0.49      1.04 o 
  -7   7  11        0.44        0.85      1.05 o 
  -6   7  11       38.99       34.19      1.12 o 
  -5   7  11        1.06        3.13      1.11 o 
  -4   7  11        5.27        7.04      1.13 o 
  -3   7  11        0.19       -0.26      1.11 o 
  -2   7  11        9.78        7.99      0.99 o 
  -1   7  11        2.85        3.07      0.96 o 
   0   7  11        6.32        7.98      0.89 o 
   1   7  11        5.12        4.38      0.88 o 
   2   7  11        7.80        7.57      0.98 o 
   3   7  11        0.35        1.96      0.96 o 
   4   7  11        0.38        2.57      1.60 o 
   5   7  11        3.90        2.63      1.14 o 
   6   7  11        4.37        4.70      1.00 o 
   7   7  11        0.15       -1.04      1.04 o 
 -18   0  12       19.30       20.61      2.51 o 
 -16   0  12       62.72       49.70     13.23 o 
 -14   0  12       99.81      101.64      2.27 o 
 -12   0  12      250.90      258.89      4.35 o 
 -10   0  12        3.17        4.12      1.16 o 
  -8   0  12      668.81      695.58     18.16 o 
  -6   0  12      814.70      892.71      4.45 o 
  -4   0  12      184.98      207.54      1.59 o 
  -2   0  12       10.86       15.49      1.25 o 
   0   0  12      140.81      176.30      3.26 o 
   2   0  12       55.34       62.89      1.66 o 
   4   0  12       32.72       34.07      2.15 o 
   6   0  12      468.38      474.94      2.91 o 
   8   0  12        0.75        2.33      1.48 o 
  10   0  12       31.04       37.13      2.08 o 
  12   0  12       36.54       35.88      2.05 o 
  14   0  12        1.85        5.33      1.90 o 
  16   0  12        0.56        1.79      3.34 o 
 -19   1  12        8.32        9.23      2.00 o 
 -18   1  12        0.38        1.41      1.61 o 
 -17   1  12        0.10        0.91      1.54 o 
 -16   1  12        0.33        1.58      1.30 o 
 -15   1  12       26.56       27.02      1.88 o 
 -14   1  12        0.18        1.99      1.07 o 
 -13   1  12       37.51       46.05      1.16 o 
 -12   1  12      348.48      350.04      7.39 o 
 -11   1  12      832.37      816.83     12.76 o 
 -10   1  12      129.32      129.35      2.53 o 
  -9   1  12     1100.79     1112.39     10.67 o 
  -8   1  12      870.92      838.02      9.56 o 
  -7   1  12       81.46       63.57      1.48 o 
  -6   1  12       13.32       12.47      0.84 o 
  -5   1  12     1359.03     1418.18     10.40 o 
  -4   1  12       15.98       16.32      1.02 o 
  -3   1  12      949.07     1059.75      7.24 o 
  -2   1  12      799.19      795.96      4.42 o 
  -1   1  12       55.25       44.49      1.79 o 
   0   1  12       87.14       82.89      2.06 o 
   1   1  12      102.27      108.28      1.21 o 
   2   1  12       61.71       68.18      1.92 o 
   3   1  12      310.20      269.31      4.82 o 
   4   1  12        0.57        0.29      1.63 o 
   5   1  12      149.47      171.26      3.07 o 
   6   1  12      114.89      130.54      3.16 o 
   7   1  12      166.34      163.42      1.77 o 
   8   1  12        9.13        6.86      1.45 o 
   9   1  12        2.33        3.33      2.75 o 
  10   1  12      193.54      207.74     10.61 o 
  11   1  12       21.16       19.14      1.49 o 
  12   1  12       10.21       12.18      1.18 o 
  13   1  12        5.26        4.15      1.13 o 
  14   1  12        2.22        4.88      1.10 o 
  15   1  12        4.74        7.46      1.82 o 
  16   1  12       10.10        8.85      0.77 o 
 -19   2  12        2.39        3.14      1.96 o 
 -18   2  12        4.25        3.58      1.93 o 
 -17   2  12        0.80        3.41      1.33 o 
 -16   2  12        2.14        2.71      1.79 o 
 -15   2  12        0.88       -0.41      1.07 o 
 -14   2  12        4.03        1.88      1.32 o 
 -13   2  12       25.65       27.43      1.73 o 
 -12   2  12      141.71      137.57      1.63 o 
 -11   2  12        0.14        2.28      1.05 o 
 -10   2  12      434.19      427.29      6.38 o 
  -9   2  12        0.52        3.57      1.03 o 
  -8   2  12      231.57      244.73      7.94 o 
  -7   2  12      164.33      149.71      1.45 o 
  -6   2  12       86.07       87.51      3.07 o 
  -5   2  12       86.53       98.74      2.00 o 
  -4   2  12      104.53      118.31      1.19 o 
  -3   2  12      103.88       81.65      1.29 o 
  -2   2  12       20.24       26.96      1.73 o 
  -1   2  12       47.32       42.56      1.27 o 
   0   2  12      643.70      589.81     14.06 o 
   1   2  12      233.31      237.15      5.01 o 
   2   2  12        1.20        3.98      0.90 o 
   3   2  12      110.15       95.88      1.50 o 
   4   2  12       34.80       35.56      0.86 o 
   5   2  12        1.78       -0.23      1.72 o 
   6   2  12        6.36        5.11      1.32 o 
   7   2  12        9.92        4.29      1.96 o 
   8   2  12      127.84      119.86      2.40 o 
   9   2  12        3.38        4.81      1.94 o 
  10   2  12        1.43        4.46      1.53 o 
  11   2  12       30.28       26.73      4.26 o 
  12   2  12        0.26        0.72      0.95 o 
  13   2  12       13.85       15.35      1.00 o 
  14   2  12        0.13        0.61      1.10 o 
  15   2  12        0.25        0.26      1.19 o 
 -18   3  12        9.04       13.72      1.99 o 
 -17   3  12        0.35        1.00      1.12 o 
 -16   3  12       32.83       37.17      1.44 o 
 -15   3  12        3.25        7.03      2.18 o 
 -14   3  12       11.20       12.14      3.51 o 
 -13   3  12        3.49        4.62      1.05 o 
 -12   3  12        8.94        9.42      1.28 o 
 -11   3  12       35.27       28.42      1.43 o 
 -10   3  12      431.39      421.09     10.05 o 
  -9   3  12       84.92       90.36      1.58 o 
  -8   3  12        1.19        1.47      1.15 o 
  -7   3  12        0.29        3.40      1.30 o 
  -6   3  12     1181.40     1106.88     26.51 o 
  -5   3  12      183.17      195.70      3.18 o 
  -4   3  12       14.79       15.68      1.46 o 
  -3   3  12       12.05       10.30      2.22 o 
  -2   3  12      214.11      224.17      2.86 o 
  -1   3  12        1.63       -0.28      2.96 o 
   0   3  12       14.66       10.48      1.29 o 
   1   3  12        0.01        0.94      1.25 o 
   2   3  12      366.22      384.86      5.46 o 
   3   3  12        2.53        6.68      1.47 o 
   4   3  12      104.82      104.81      1.29 o 
   5   3  12       36.10       37.01      3.99 o 
   6   3  12       98.23       93.44      5.77 o 
   7   3  12       21.44       23.44      1.41 o 
   8   3  12       18.52       21.89      1.97 o 
   9   3  12        3.22        3.45      1.64 o 
  10   3  12       13.72       11.94      2.59 o 
  11   3  12        0.69        1.77      1.32 o 
  12   3  12       70.83       59.44      1.57 o 
  13   3  12        0.51       -2.16      4.02 o 
  14   3  12        8.13        7.48      1.14 o 
  15   3  12        0.00        1.56      1.22 o 
 -17   4  12        3.09        3.31      1.14 o 
 -16   4  12       10.02       11.42      1.16 o 
 -15   4  12        0.05        0.76      1.75 o 
 -14   4  12        1.05        3.40      1.55 o 
 -13   4  12        7.69       11.06      1.36 o 
 -12   4  12       36.89       35.21      1.37 o 
 -11   4  12        7.51        3.23      1.35 o 
 -10   4  12      130.53      121.47      2.37 o 
  -9   4  12       60.55       52.80      1.69 o 
  -8   4  12       68.36       72.72      1.04 o 
  -7   4  12       88.84       78.73      3.01 o 
  -6   4  12       97.54      105.59      1.40 o 
  -5   4  12      130.79      113.53      2.86 o 
  -4   4  12      344.50      349.17      6.75 o 
  -3   4  12       63.86       65.98      2.24 o 
  -2   4  12        7.14        7.51      2.16 o 
  -1   4  12        2.85        3.84      4.60 o 
   0   4  12       65.61       63.34      6.77 o 
   1   4  12        2.92        4.54      1.34 o 
   2   4  12        0.69       -0.87      1.35 o 
   3   4  12      171.87      173.01      9.26 o 
   4   4  12       32.25       41.89      3.04 o 
   5   4  12       79.61       74.41      2.23 o 
   6   4  12      121.51      128.36      3.92 o 
   7   4  12        1.62        1.71      3.06 o 
   8   4  12       14.19       16.91      0.96 o 
   9   4  12       15.92       18.93      1.65 o 
  10   4  12        4.40        0.54      1.95 o 
  11   4  12        0.70       -2.08      2.25 o 
  12   4  12        0.31        1.68      1.11 o 
  13   4  12        6.82        8.57      1.98 o 
 -15   5  12       22.10       24.80      1.08 o 
 -14   5  12        1.28        2.88      1.11 o 
 -13   5  12        0.04        0.41      1.87 o 
 -12   5  12        0.15       -0.93      0.93 o 
 -11   5  12       11.17       14.46      2.21 o 
 -10   5  12        1.97       -0.69      2.35 o 
  -9   5  12       67.44       61.46      1.22 o 
  -8   5  12       97.12      102.14      1.51 o 
  -7   5  12       28.47       30.21      1.96 o 
  -6   5  12       44.60       49.04      2.34 o 
  -5   5  12      377.07      339.63      4.22 o 
  -4   5  12        3.45        1.15      1.17 o 
  -3   5  12        0.24       -0.19      1.57 o 
  -2   5  12       30.13       31.48      1.01 o 
  -1   5  12       60.12       56.82      2.63 o 
   0   5  12       67.84       61.46      1.88 o 
   1   5  12      124.17      117.27      1.29 o 
   2   5  12       89.09       77.40      3.61 o 
   3   5  12       50.73       51.76      1.49 o 
   4   5  12        0.92        2.23      1.06 o 
   5   5  12        2.04        1.90      1.36 o 
   6   5  12       30.40       28.75      2.10 o 
   7   5  12       29.15       36.28      2.70 o 
   8   5  12        0.04       -0.96      0.96 o 
   9   5  12        1.37        2.31      2.12 o 
  10   5  12       19.74       16.60      1.48 o 
  11   5  12       12.48       12.08      1.76 o 
  12   5  12        1.99        4.92      1.58 o 
 -13   6  12        4.65        4.78      1.40 o 
 -12   6  12        5.07        2.65      2.76 o 
 -11   6  12        1.14        1.54      1.10 o 
 -10   6  12        1.67       -0.16      3.68 o 
  -9   6  12        3.29        3.13      0.86 o 
  -8   6  12       23.27       22.16      1.18 o 
  -7   6  12        0.21        0.59      1.10 o 
  -6   6  12        6.70        8.19      1.20 o 
  -5   6  12       52.61       52.59      1.07 o 
  -4   6  12       60.13       53.12      2.89 o 
  -3   6  12        0.72       -0.56      1.13 o 
  -2   6  12        3.10        3.89      1.16 o 
  -1   6  12        3.23        4.99      0.83 o 
   0   6  12       27.91       27.13      1.46 o 
   1   6  12       11.50       11.23      1.55 o 
   2   6  12        6.48        6.60      2.07 o 
   3   6  12        0.01        0.59      1.34 o 
   4   6  12       14.48       15.03      1.18 o 
   5   6  12       22.72       16.56      1.17 o 
   6   6  12       30.51       28.94      1.91 o 
   7   6  12        4.05        5.38      1.18 o 
   8   6  12        2.47        1.78      1.89 o 
   9   6  12        3.00        4.07      1.24 o 
  -9   7  12        2.16       -0.23      1.42 o 
  -8   7  12        0.02        0.09      0.90 o 
  -7   7  12       14.99       15.91      1.37 o 
  -6   7  12       14.32       20.82      2.00 o 
  -5   7  12       29.17       32.45      1.18 o 
  -4   7  12       17.77       16.34      2.06 o 
  -3   7  12       40.37       40.08      1.09 o 
  -2   7  12       13.02       11.00      1.76 o 
  -1   7  12        6.10        7.98      1.12 o 
   0   7  12        0.28       -0.28      1.07 o 
   1   7  12       21.32       22.19      1.91 o 
   2   7  12       10.90       14.95      1.32 o 
   3   7  12        3.29        2.06      1.93 o 
   4   7  12        1.13        3.24      1.13 o 
   5   7  12        1.93        3.43      1.39 o 
   6   7  12        7.70        6.27      1.19 o 
 -19   0  13        0.00       -0.23      2.44 o 
 -17   0  13       46.11       50.40      2.25 o 
 -15   0  13       22.80       22.92      1.88 o 
 -13   0  13      285.97      289.72      9.58 o 
 -11   0  13        6.10        8.21      1.14 o 
  -9   0  13       80.59       68.62      5.57 o 
  -7   0  13     1329.74     1437.28     30.31 o 
  -5   0  13       83.13      101.04      1.95 o 
  -3   0  13     2353.73     2322.51      4.28 o 
  -1   0  13       14.62       18.80      1.05 o 
   1   0  13      508.21      533.61      2.80 o 
   3   0  13       50.83       55.76      1.58 o 
   5   0  13      906.85      862.79      3.56 o 
   7   0  13        5.06        2.05      1.41 o 
   9   0  13        8.54        6.33      1.96 o 
  11   0  13        1.17        1.54      1.32 o 
  13   0  13        0.63        5.62      1.88 o 
  15   0  13        4.35        2.46      1.14 o 
 -19   1  13        3.13        5.02      1.94 o 
 -18   1  13       19.69       21.04      1.70 o 
 -17   1  13        0.00        1.10      1.16 o 
 -16   1  13       37.00       39.48      1.27 o 
 -15   1  13        2.52        4.18      1.40 o 
 -14   1  13      163.10      167.64      3.19 o 
 -13   1  13        3.37        3.53      0.97 o 
 -12   1  13       97.82       95.18      2.07 o 
 -11   1  13       88.19       98.65      2.19 o 
 -10   1  13      110.01      117.41      3.31 o 
  -9   1  13      179.35      159.93      4.74 o 
  -8   1  13      208.45      216.13      3.94 o 
  -7   1  13      378.74      370.70      5.84 o 
  -6   1  13      816.54      890.93     16.80 o 
  -5   1  13      571.21      569.95      7.91 o 
  -4   1  13      489.88      587.46     10.41 o 
  -3   1  13       66.44       63.20      1.57 o 
  -2   1  13      216.48      204.02      1.43 o 
  -1   1  13      333.54      358.97      5.79 o 
   0   1  13      220.00      253.35      5.58 o 
   1   1  13       54.47       46.53      1.11 o 
   2   1  13       91.31       87.50      2.59 o 
   3   1  13      214.56      192.83      2.23 o 
   4   1  13      358.37      372.33      4.77 o 
   5   1  13        0.21       -0.04      1.36 o 
   6   1  13       88.20       85.93      1.36 o 
   7   1  13      250.48      260.01      4.58 o 
   8   1  13       66.64       60.76      5.13 o 
   9   1  13       20.39       27.32      2.25 o 
  10   1  13       39.80       40.99      2.88 o 
  11   1  13      182.44      192.74      6.87 o 
  12   1  13        0.27       -0.28      2.74 o 
  13   1  13        7.26        9.36      1.14 o 
  14   1  13        7.29        7.03      1.12 o 
  15   1  13        1.95        1.97      1.14 o 
 -19   2  13        0.76        2.27      2.03 o 
 -18   2  13        1.24        1.69      1.40 o 
 -17   2  13       12.57       13.37      3.27 o 
 -16   2  13        0.12        1.79      3.34 o 
 -15   2  13        0.16       -0.61      0.94 o 
 -14   2  13       23.82       22.76      1.39 o 
 -13   2  13       95.86       93.64      1.50 o 
 -12   2  13       68.92       67.12      1.40 o 
 -11   2  13        3.82        3.68      1.03 o 
 -10   2  13      620.54      598.11     13.20 o 
  -9   2  13      789.57      762.96     25.90 o 
  -8   2  13      974.61      941.92     11.83 o 
  -7   2  13      495.53      477.79     13.54 o 
  -6   2  13      332.71      338.49      9.40 o 
  -5   2  13      137.74      129.33      3.19 o 
  -4   2  13     1179.33     1156.03     28.14 o 
  -3   2  13      138.08      141.16      2.21 o 
  -2   2  13       36.16       30.59      1.42 o 
  -1   2  13      324.82      330.97      1.49 o 
   0   2  13     1040.89     1100.98      2.44 o 
   1   2  13        0.25       -0.39      1.88 o 
   2   2  13       11.72       17.53      1.94 o 
   3   2  13       60.31       68.35      2.20 o 
   4   2  13      175.06      207.55      4.82 o 
   5   2  13       27.46       21.13      1.00 o 
   6   2  13        3.34        3.25      2.03 o 
   7   2  13       14.21        8.31      3.42 o 
   8   2  13      151.46      155.05      5.09 o 
   9   2  13       10.71        7.25      1.14 o 
  10   2  13       22.88       25.01      1.63 o 
  11   2  13        9.03        8.02      2.34 o 
  12   2  13       57.08       48.51      3.30 o 
  13   2  13        0.07       -1.70      1.70 o 
  14   2  13        3.96        7.37      1.62 o 
  15   2  13        0.14       -0.70      0.97 o 
 -18   3  13        2.51        2.98      1.18 o 
 -17   3  13        5.46        6.83      1.34 o 
 -16   3  13        0.11       -1.09      1.09 o 
 -15   3  13        8.40       10.74      1.11 o 
 -14   3  13        2.80        6.05      1.30 o 
 -13   3  13       22.34       18.60      1.31 o 
 -12   3  13       32.99       28.79      2.02 o 
 -11   3  13       50.33       48.54      1.37 o 
 -10   3  13       76.65       70.84      1.12 o 
  -9   3  13      207.83      201.44      1.51 o 
  -8   3  13       10.82       12.12      3.71 o 
  -7   3  13      124.65      118.54      1.50 o 
  -6   3  13       23.82       17.16      1.05 o 
  -5   3  13      304.17      317.18      1.57 o 
  -4   3  13      114.54      106.58      3.43 o 
  -3   3  13      116.81      110.59      3.88 o 
  -2   3  13        2.90        4.93      1.01 o 
  -1   3  13      182.23      167.49      6.30 o 
   0   3  13       33.13       31.73      2.04 o 
   1   3  13       19.14       19.45      1.23 o 
   2   3  13       47.75       42.99      3.44 o 
   3   3  13       58.70       59.40      1.18 o 
   4   3  13      197.72      191.06      6.17 o 
   5   3  13      149.17      144.32      1.71 o 
   6   3  13       87.94       91.55      3.35 o 
   7   3  13       54.40       59.40      2.29 o 
   8   3  13        8.73        7.28      1.92 o 
   9   3  13       20.07       17.88      1.96 o 
  10   3  13        0.39        1.84      1.68 o 
  11   3  13       16.67       22.74      1.39 o 
  12   3  13        0.01       -1.61      2.31 o 
  13   3  13       10.01        9.82      1.00 o 
  14   3  13        1.56        4.85      2.21 o 
 -17   4  13        0.60        1.74      3.58 o 
 -16   4  13        1.22        1.16      0.96 o 
 -15   4  13        1.30        1.90      1.11 o 
 -14   4  13       16.45       18.24      1.35 o 
 -13   4  13       22.00       26.86      1.34 o 
 -12   4  13        1.42        0.41      3.75 o 
 -11   4  13       22.88       20.50      1.42 o 
 -10   4  13       21.84       23.16      1.04 o 
  -9   4  13       78.32       73.62      1.09 o 
  -8   4  13       89.82       91.25      1.80 o 
  -7   4  13      191.32      186.02      1.71 o 
  -6   4  13      395.05      375.28      7.08 o 
  -5   4  13      280.91      278.25      3.55 o 
  -4   4  13      259.47      274.74      1.62 o 
  -3   4  13      382.02      350.11      9.10 o 
  -2   4  13       44.35       46.44      2.88 o 
  -1   4  13        8.73        7.92      0.94 o 
   0   4  13      206.65      203.22     10.19 o 
   1   4  13       27.73       24.38      1.40 o 
   2   4  13        6.33        4.79      3.61 o 
   3   4  13        8.99        6.10      1.06 o 
   4   4  13       74.57       63.42      2.18 o 
   5   4  13       18.84       20.42      1.72 o 
   6   4  13        8.18        7.75      0.96 o 
   7   4  13        8.22        9.27      1.08 o 
   8   4  13       27.11       27.38      1.01 o 
   9   4  13       10.52        9.47      1.38 o 
  10   4  13       41.99       41.14      1.58 o 
  11   4  13        1.97        4.24      1.14 o 
  12   4  13       19.77       14.87      1.93 o 
  13   4  13        3.52        7.38      1.41 o 
 -15   5  13        0.13        0.56      3.02 o 
 -14   5  13       15.55       16.74      1.14 o 
 -13   5  13        9.89        9.17      2.01 o 
 -12   5  13        6.59        6.28      1.39 o 
 -11   5  13       16.97       15.89      1.11 o 
 -10   5  13       50.79       60.63      1.18 o 
  -9   5  13       13.30       14.65      1.04 o 
  -8   5  13        4.53        6.02      0.76 o 
  -7   5  13      106.57      109.26      2.94 o 
  -6   5  13       11.43       13.75      1.05 o 
  -5   5  13        9.15        8.78      0.87 o 
  -4   5  13      158.92      143.04      3.25 o 
  -3   5  13       25.28       22.84      1.27 o 
  -2   5  13        0.03        1.11      0.91 o 
  -1   5  13       69.45       58.38      3.43 o 
   0   5  13       40.16       46.45      1.16 o 
   1   5  13       20.36       16.09      0.96 o 
   2   5  13        1.84        5.09      1.61 o 
   3   5  13        0.54        1.16      1.67 o 
   4   5  13        0.24        2.30      1.45 o 
   5   5  13        2.29        6.39      0.84 o 
   6   5  13       42.22       44.04      3.33 o 
   7   5  13       27.29       26.37      1.18 o 
   8   5  13       12.89       13.40      1.28 o 
   9   5  13        0.03        0.68      1.68 o 
  10   5  13        2.59        5.95      3.66 o 
  11   5  13        8.87       10.86      1.44 o 
 -13   6  13       13.28       17.43      1.91 o 
 -12   6  13        0.00        0.24      3.82 o 
 -11   6  13        0.09        2.07      1.11 o 
 -10   6  13        0.37        2.40      1.76 o 
  -9   6  13        8.29       11.10      1.90 o 
  -8   6  13        0.26        3.38      1.20 o 
  -7   6  13       26.50       33.19      1.18 o 
  -6   6  13        0.73        0.27      0.96 o 
  -5   6  13       12.04        9.94      0.97 o 
  -4   6  13        8.52        7.15      0.83 o 
  -3   6  13       24.69       25.78      3.20 o 
  -2   6  13        3.07        3.25      1.41 o 
  -1   6  13        1.38        5.58      1.06 o 
   0   6  13        5.39        6.78      2.15 o 
   1   6  13       25.31       26.91      1.12 o 
   2   6  13        6.03        7.24      1.49 o 
   3   6  13        1.05        1.87      1.95 o 
   4   6  13        0.14        1.71      1.08 o 
   5   6  13       14.24       15.77      1.00 o 
   6   6  13       32.00       29.09      1.19 o 
   7   6  13       18.24       20.31      1.20 o 
   8   6  13        0.10       -0.10      1.06 o 
   9   6  13        0.02       -0.91      1.01 o 
  -9   7  13       11.36       10.39      1.00 o 
  -8   7  13        2.75        8.08      2.42 o 
  -7   7  13        2.65        5.12      0.90 o 
  -6   7  13        5.67        8.25      1.33 o 
  -5   7  13       17.55       17.05      1.21 o 
  -4   7  13        2.44        2.56      1.51 o 
  -3   7  13        0.00        2.45      1.50 o 
  -2   7  13       20.60       21.74      2.08 o 
  -1   7  13        2.16        0.39      1.32 o 
   0   7  13        0.05        0.70      1.66 o 
   1   7  13        3.91        6.29      1.10 o 
   2   7  13        5.15        7.09      1.00 o 
   3   7  13       12.64       14.45      1.68 o 
   4   7  13        0.89        2.07      1.00 o 
   5   7  13        0.13        2.23      1.11 o 
 -18   0  14        1.48        2.59      2.35 o 
 -16   0  14        0.70        2.56      1.30 o 
 -14   0  14       11.21       13.29      2.08 o 
 -12   0  14       61.55       66.78      1.56 o 
 -10   0  14        4.98        3.05      1.95 o 
  -8   0  14      157.23      175.90      5.09 o 
  -6   0  14      225.78      233.14      1.93 o 
  -4   0  14        4.28       10.11      1.18 o 
  -2   0  14      374.74      437.19     17.90 o 
   0   0  14        3.77        6.66      1.09 o 
   2   0  14      218.96      228.48      2.13 o 
   4   0  14      340.26      347.51      2.46 o 
   6   0  14       24.57       17.80      1.96 o 
   8   0  14      123.30      128.78      2.34 o 
  10   0  14        0.05        1.82      1.83 o 
  12   0  14       28.52       28.56      2.01 o 
  14   0  14       11.54       13.87      1.46 o 
 -19   1  14        1.50        0.00      2.02 o 
 -18   1  14        3.71        7.02      1.63 o 
 -17   1  14        0.02        2.21      1.16 o 
 -16   1  14       22.79       21.14      1.25 o 
 -15   1  14       24.76       22.69      1.10 o 
 -14   1  14        0.39        1.20      1.00 o 
 -13   1  14       76.31       80.16      1.39 o 
 -12   1  14       98.57       98.40      1.40 o 
 -11   1  14       57.46       50.46      2.04 o 
 -10   1  14       21.70       23.47      1.00 o 
  -9   1  14        4.56        5.90      0.85 o 
  -8   1  14        0.06        1.20      1.93 o 
  -7   1  14       41.31       34.24      0.95 o 
  -6   1  14       64.80       59.17      1.15 o 
  -5   1  14      132.20      139.48      1.12 o 
  -4   1  14      499.64      477.78      6.36 o 
  -3   1  14      235.94      267.65      3.51 o 
  -2   1  14        0.07       -0.70      1.05 o 
  -1   1  14        0.07        2.27      0.79 o 
   0   1  14        1.85        6.69      3.94 o 
   1   1  14      312.42      297.10      1.54 o 
   2   1  14        0.46        3.74      2.69 o 
   3   1  14      143.71      140.91      3.83 o 
   4   1  14        0.54        1.57      0.94 o 
   5   1  14        7.60        6.67      0.95 o 
   6   1  14       36.38       37.44      1.39 o 
   7   1  14       37.61       34.00      1.19 o 
   8   1  14       47.15       59.06      5.19 o 
   9   1  14       46.95       45.45      1.64 o 
  10   1  14        7.00        5.97      1.15 o 
  11   1  14        8.03       10.49      6.60 o 
  12   1  14        5.81        8.48      3.08 o 
  13   1  14        4.02        3.22      1.47 o 
  14   1  14        1.73        3.10      2.08 o 
  15   1  14        3.14        5.80      1.82 o 
 -18   2  14        0.00       -1.39      1.39 o 
 -17   2  14        8.90        7.36      1.01 o 
 -16   2  14       19.81       20.41      2.52 o 
 -15   2  14        2.26        1.41      4.63 o 
 -14   2  14       18.28       17.53      0.93 o 
 -13   2  14       73.23       71.24      3.11 o 
 -12   2  14       23.99       24.90      1.44 o 
 -11   2  14       17.93       21.99      3.32 o 
 -10   2  14      150.66      160.62      4.77 o 
  -9   2  14     1354.01     1375.07     34.16 o 
  -8   2  14       88.04       79.28      3.28 o 
  -7   2  14      597.68      582.46     17.58 o 
  -6   2  14      290.16      290.25     10.60 o 
  -5   2  14      456.26      427.40     17.95 o 
  -4   2  14      795.66      784.75     20.05 o 
  -3   2  14      806.86      823.13     13.34 o 
  -2   2  14        0.55        0.00      0.90 o 
  -1   2  14       49.07       58.29      1.87 o 
   0   2  14       12.03       13.31      1.12 o 
   1   2  14      248.38      235.90      1.47 o 
   2   2  14       77.23       84.62      1.58 o 
   3   2  14       17.79       25.47      0.85 o 
   4   2  14      109.07       97.92      3.71 o 
   5   2  14      118.99      117.94      1.98 o 
   6   2  14       47.37       39.82      1.33 o 
   7   2  14        7.39        7.69      1.12 o 
   8   2  14        0.63       -1.38      1.38 o 
   9   2  14      110.68      119.98      3.67 o 
  10   2  14        1.48        6.20      1.35 o 
  11   2  14       19.65       19.82      2.24 o 
  12   2  14        0.90        2.29      1.52 o 
  13   2  14       25.62       24.42      1.16 o 
  14   2  14       17.87       16.83      1.06 o 
 -18   3  14        2.13        0.17      3.69 o 
 -17   3  14       19.50       19.03      1.20 o 
 -16   3  14        4.06        7.15      1.33 o 
 -15   3  14        0.00        1.89      3.05 o 
 -14   3  14        3.87        4.17      2.79 o 
 -13   3  14        3.39        2.11      1.63 o 
 -12   3  14        9.99        9.04      1.22 o 
 -11   3  14        1.28       -0.08      1.84 o 
 -10   3  14      201.09      198.07      3.77 o 
  -9   3  14       85.78       80.28      1.48 o 
  -8   3  14      790.54      808.57     15.52 o 
  -7   3  14       17.35       16.12      2.15 o 
  -6   3  14      113.08      122.16      2.88 o 
  -5   3  14      121.56      107.87      3.28 o 
  -4   3  14      175.37      169.63      3.09 o 
  -3   3  14      178.69      163.85      3.59 o 
  -2   3  14      225.66      233.46      4.37 o 
  -1   3  14        0.01       -0.27      1.19 o 
   0   3  14      201.67      202.45      7.11 o 
   1   3  14      130.92      135.75      1.34 o 
   2   3  14      481.20      479.36     12.34 o 
   3   3  14       37.19       29.84      0.98 o 
   4   3  14        1.74        1.73      1.37 o 
   5   3  14       21.02       20.97      1.16 o 
   6   3  14       56.36       57.23      1.28 o 
   7   3  14       10.19       10.39      1.10 o 
   8   3  14       24.02       20.09      1.41 o 
   9   3  14        0.11       -1.80      1.80 o 
  10   3  14       30.27       28.23      1.18 o 
  11   3  14        0.23       -0.04      1.10 o 
  12   3  14        5.72        9.03      1.18 o 
  13   3  14        7.75        6.95      1.14 o 
  14   3  14        0.45        0.68      1.01 o 
 -16   4  14        2.83        1.30      4.15 o 
 -15   4  14        0.83        4.80      3.50 o 
 -14   4  14       10.58       10.35      0.99 o 
 -13   4  14       18.21       20.33      1.36 o 
 -12   4  14        5.14        5.84      1.31 o 
 -11   4  14        1.40        6.77      2.62 o 
 -10   4  14        1.93        1.87      1.03 o 
  -9   4  14      147.41      132.33      3.29 o 
  -8   4  14       88.57       75.23      1.21 o 
  -7   4  14      155.11      146.93      2.69 o 
  -6   4  14      430.77      417.76      6.01 o 
  -5   4  14      122.88      137.22      3.99 o 
  -4   4  14       97.23       81.77      2.00 o 
  -3   4  14      311.68      321.53     11.07 o 
  -2   4  14      133.59      129.33      6.01 o 
  -1   4  14        0.59        2.20      0.94 o 
   0   4  14        0.16        1.71      1.10 o 
   1   4  14      321.54      314.00     11.41 o 
   2   4  14       11.72       12.28      2.29 o 
   3   4  14        8.25        5.98      3.12 o 
   4   4  14       49.38       52.95      1.43 o 
   5   4  14       65.83       72.37      2.36 o 
   6   4  14        5.67        3.38      0.99 o 
   7   4  14       20.31       22.98      1.12 o 
   8   4  14        7.80        7.86      1.63 o 
   9   4  14       58.56       63.71      1.85 o 
  10   4  14        9.14        9.14      1.39 o 
  11   4  14        3.86        3.27      1.12 o 
  12   4  14        0.01        3.88      3.45 o 
 -15   5  14        7.38       12.98      5.51 o 
 -14   5  14        4.60        3.07      1.51 o 
 -13   5  14        1.08        5.05      3.37 o 
 -12   5  14       15.15       14.60      1.45 o 
 -11   5  14       24.16       26.06      1.16 o 
 -10   5  14        6.76        7.46      0.97 o 
  -9   5  14       16.72       19.73      1.48 o 
  -8   5  14       10.90       15.17      1.24 o 
  -7   5  14       45.97       45.79      0.86 o 
  -6   5  14       46.14       43.60      2.11 o 
  -5   5  14      102.54      104.73      1.07 o 
  -4   5  14        1.05       -0.29      1.77 o 
  -3   5  14        5.17        3.52      0.93 o 
  -2   5  14       69.73       63.00      2.11 o 
  -1   5  14       10.82        9.24      0.85 o 
   0   5  14       10.71       11.35      0.91 o 
   1   5  14        1.60        1.31      0.91 o 
   2   5  14        0.99        5.14      1.03 o 
   3   5  14       24.15       26.10      0.99 o 
   4   5  14       18.02       20.02      2.50 o 
   5   5  14        3.05        3.02      1.04 o 
   6   5  14        1.17        2.80      0.96 o 
   7   5  14       21.94       22.48      1.16 o 
   8   5  14        1.95        5.44      0.98 o 
   9   5  14        0.45        3.35      0.95 o 
  10   5  14        1.21        0.21      1.39 o 
  11   5  14        1.05        1.87      1.41 o 
 -12   6  14       17.28       18.16      2.25 o 
 -11   6  14        1.45        0.03      1.35 o 
 -10   6  14        6.00        3.09      1.42 o 
  -9   6  14        9.50        8.85      0.85 o 
  -8   6  14       49.73       59.38      0.98 o 
  -7   6  14        8.08        6.07      0.99 o 
  -6   6  14        8.41        7.30      0.84 o 
  -5   6  14        3.91        4.05      0.77 o 
  -4   6  14       21.54       22.74      1.36 o 
  -3   6  14        7.76        9.91      1.26 o 
  -2   6  14        8.78        8.26      1.86 o 
  -1   6  14        0.01        0.75      0.96 o 
   0   6  14        3.53       10.49      1.43 o 
   1   6  14        0.36       -1.11      1.66 o 
   2   6  14       10.39        9.68      1.57 o 
   3   6  14       13.55       12.61      1.62 o 
   4   6  14        5.51        5.63      1.41 o 
   5   6  14        3.45        5.64      1.24 o 
   6   6  14        3.42        7.05      1.96 o 
   7   6  14        6.88        5.01      1.45 o 
   8   6  14       13.91       11.35      1.24 o 
  -8   7  14        3.50        0.99      1.49 o 
  -7   7  14        0.01       -0.11      0.90 o 
  -6   7  14        0.73        1.63      0.89 o 
  -5   7  14       13.36       15.21      1.39 o 
  -4   7  14        2.04        2.60      0.88 o 
  -3   7  14       26.28       28.83      2.98 o 
  -2   7  14        9.59       14.40      1.17 o 
  -1   7  14        0.66        0.54      1.14 o 
   0   7  14        0.03        2.96      1.99 o 
   1   7  14        1.91        2.72      0.96 o 
   2   7  14        5.84        2.97      0.96 o 
   3   7  14        1.49        1.61      1.15 o 
   4   7  14        3.21        3.28      2.58 o 
 -19   0  15        3.47        2.57      1.98 o 
 -17   0  15       10.24       10.68      1.55 o 
 -15   0  15       18.99       22.23      1.42 o 
 -13   0  15      192.27      194.39      6.98 o 
 -11   0  15        0.38        0.63      1.58 o 
  -9   0  15       14.51       15.98      1.13 o 
  -7   0  15      138.61      140.75      1.37 o 
  -5   0  15      279.21      294.28      1.86 o 
  -3   0  15       10.45       11.90      1.39 o 
  -1   0  15      347.54      381.08      2.08 o 
   1   0  15        3.52        8.07      1.32 o 
   3   0  15       73.05       60.72      1.60 o 
   5   0  15      226.54      204.14      2.52 o 
   7   0  15        0.05       -0.41      1.92 o 
   9   0  15      134.30      110.71      1.83 o 
  11   0  15        3.31        8.46      1.86 o 
  13   0  15       45.12       46.48      2.16 o 
  15   0  15        1.21        9.05      2.03 o 
 -19   1  15        6.29        8.82      1.80 o 
 -18   1  15       36.38       37.88      1.41 o 
 -17   1  15        0.17        1.34      1.22 o 
 -16   1  15        0.41        0.48      1.02 o 
 -15   1  15       30.30       31.14      1.11 o 
 -14   1  15       42.57       43.69      2.60 o 
 -13   1  15       15.18       16.70      1.59 o 
 -12   1  15        1.54        0.74      1.82 o 
 -11   1  15      187.29      164.35      2.95 o 
 -10   1  15       95.64      102.03      2.31 o 
  -9   1  15        0.06       -0.14      0.83 o 
  -8   1  15      108.62      120.33      1.17 o 
  -7   1  15       77.40       70.33      1.69 o 
  -6   1  15      398.34      352.51      5.39 o 
  -5   1  15      270.85      277.82      2.16 o 
  -4   1  15        8.29        9.13      0.78 o 
  -3   1  15       69.09       73.29      0.88 o 
  -2   1  15      663.34      658.36      3.61 o 
  -1   1  15      187.72      188.39      3.58 o 
   0   1  15       87.10       77.00      1.25 o 
   1   1  15        5.01        8.90      0.85 o 
   2   1  15        5.48        9.73      1.78 o 
   3   1  15       12.59       16.76      0.96 o 
   4   1  15       18.44       20.17      0.88 o 
   5   1  15       14.47       16.71      0.96 o 
   6   1  15      176.93      168.03      5.97 o 
   7   1  15      119.21      120.89      1.29 o 
   8   1  15        1.04        1.74      1.31 o 
   9   1  15        4.83        8.96      3.29 o 
  10   1  15       74.60       72.79      1.22 o 
  11   1  15        3.59        7.68      3.75 o 
  12   1  15        2.01        7.17      1.32 o 
  13   1  15        1.96        2.48      0.96 o 
  14   1  15       15.91       11.80      1.08 o 
 -18   2  15        4.36        2.94      1.42 o 
 -17   2  15        0.04        0.51      1.34 o 
 -16   2  15       15.76       18.85      1.35 o 
 -15   2  15       23.55       18.34      1.72 o 
 -14   2  15        1.81        3.77      0.99 o 
 -13   2  15      114.59      104.83      3.04 o 
 -12   2  15       53.66       61.85      1.67 o 
 -11   2  15      106.50       91.71      3.86 o 
 -10   2  15        2.19        5.53      1.12 o 
  -9   2  15      146.68      158.21      4.36 o 
  -8   2  15      384.35      418.57      7.72 o 
  -7   2  15        0.94        1.63      1.00 o 
  -6   2  15      164.74      171.63      3.21 o 
  -5   2  15      103.27       99.83      1.31 o 
  -4   2  15      353.81      377.91      9.91 o 
  -3   2  15      109.18       95.03      2.12 o 
  -2   2  15      951.22      969.48     30.46 o 
  -1   2  15      250.66      246.60      4.64 o 
   0   2  15      254.45      257.79      6.05 o 
   1   2  15      206.49      214.80      1.67 o 
   2   2  15        5.74        5.12      1.43 o 
   3   2  15       33.14       25.64      1.99 o 
   4   2  15      265.42      254.18      6.16 o 
   5   2  15        6.28        9.79      1.97 o 
   6   2  15        7.79       10.23      1.27 o 
   7   2  15        1.36        6.72      2.20 o 
   8   2  15       40.85       38.74      1.22 o 
   9   2  15       11.02        8.80      1.92 o 
  10   2  15       84.96       87.59      1.57 o 
  11   2  15       13.08       14.81      1.40 o 
  12   2  15        3.53        5.55      4.38 o 
  13   2  15        8.49        6.98      0.89 o 
  14   2  15        2.07        3.77      0.89 o 
 -17   3  15        0.33       -0.07      3.68 o 
 -16   3  15       26.18       26.34      1.43 o 
 -15   3  15       14.15       15.09      0.97 o 
 -14   3  15        4.01        4.49      1.07 o 
 -13   3  15       10.53        7.57      1.08 o 
 -12   3  15        6.24        6.52      1.36 o 
 -11   3  15      275.43      278.91      3.80 o 
 -10   3  15       25.09       20.28      1.11 o 
  -9   3  15       22.52       20.26      1.02 o 
  -8   3  15       20.90       18.00      2.86 o 
  -7   3  15     1979.29     1974.68     25.52 o 
  -6   3  15       47.95       43.15      3.11 o 
  -5   3  15      911.89      881.21     28.03 o 
  -4   3  15      362.51      333.96     13.06 o 
  -3   3  15      634.16      665.61     25.02 o 
  -2   3  15       26.39       29.21      1.08 o 
  -1   3  15      892.58      915.54     24.99 o 
   0   3  15      106.10       93.59      1.32 o 
   1   3  15      125.45      136.34      1.18 o 
   2   3  15       74.25       90.22      2.12 o 
   3   3  15      298.70      278.31      6.53 o 
   4   3  15       18.59       20.62      1.55 o 
   5   3  15       40.92       52.93      1.04 o 
   6   3  15       25.12       22.58      0.98 o 
   7   3  15       18.11       20.76      1.93 o 
   8   3  15        3.40        3.50      1.06 o 
   9   3  15        0.01        1.79      4.30 o 
  10   3  15        1.49        3.02      1.10 o 
  11   3  15       50.96       51.63      1.24 o 
  12   3  15        0.08        4.90      1.11 o 
  13   3  15        2.07        5.49      2.50 o 
 -16   4  15        4.67        1.87      1.23 o 
 -15   4  15       12.57       13.50      1.39 o 
 -14   4  15        1.98        3.65      4.30 o 
 -13   4  15        4.52        4.90      0.96 o 
 -12   4  15        4.20        4.33      0.94 o 
 -11   4  15       22.23       20.28      1.03 o 
 -10   4  15      117.46      102.53      3.90 o 
  -9   4  15       61.07       61.78      1.10 o 
  -8   4  15       91.12       79.66      5.78 o 
  -7   4  15      149.28      152.09      1.28 o 
  -6   4  15        0.13        1.00      0.94 o 
  -5   4  15        3.52        3.22      1.66 o 
  -4   4  15        5.61        4.91      0.95 o 
  -3   4  15        0.20        1.80      0.96 o 
  -2   4  15      181.60      179.97      5.92 o 
  -1   4  15        1.07        1.83      0.90 o 
   0   4  15       24.37       31.69      2.28 o 
   1   4  15        7.12        7.40      1.36 o 
   2   4  15       10.93        7.95      1.31 o 
   3   4  15        1.40        2.42      1.03 o 
   4   4  15       11.01        7.64      1.05 o 
   5   4  15       23.42       33.15      1.80 o 
   6   4  15        1.10       -0.09      1.07 o 
   7   4  15       12.06       10.37      1.96 o 
   8   4  15        0.78        1.48      1.61 o 
   9   4  15        2.58        6.76      1.93 o 
  10   4  15       23.90       28.95      1.47 o 
  11   4  15        6.41        7.04      1.16 o 
  12   4  15        0.77        2.89      0.92 o 
 -14   5  15        2.25        4.35      1.33 o 
 -13   5  15        0.79        2.89      1.09 o 
 -12   5  15        7.71       11.00      1.09 o 
 -11   5  15        3.99        6.24      1.87 o 
 -10   5  15        7.23       12.14      2.69 o 
  -9   5  15        0.04        0.66      1.07 o 
  -8   5  15        8.34       10.48      0.84 o 
  -7   5  15        3.82        4.03      1.01 o 
  -6   5  15      104.84      100.20      3.50 o 
  -5   5  15       17.80       21.01      1.82 o 
  -4   5  15        1.68        2.84      1.07 o 
  -3   5  15       17.05       18.23      1.06 o 
  -2   5  15        7.08        7.30      0.76 o 
  -1   5  15        9.54       11.72      0.98 o 
   0   5  15       30.46       31.67      1.09 o 
   1   5  15        5.59        6.36      0.82 o 
   2   5  15       22.30       30.07      2.37 o 
   3   5  15       13.78       13.64      1.65 o 
   4   5  15       26.93       32.09      1.14 o 
   5   5  15       11.49       10.82      1.92 o 
   6   5  15       12.52       13.84      1.10 o 
   7   5  15        3.30        5.11      0.96 o 
   8   5  15       10.48       12.36      1.71 o 
   9   5  15        5.03        1.75      1.16 o 
  10   5  15        2.65        3.10      1.39 o 
 -12   6  15        4.95        2.21      3.65 o 
 -11   6  15        0.28        0.14      1.36 o 
 -10   6  15        6.30        8.11      2.06 o 
  -9   6  15       19.15       16.00      1.06 o 
  -8   6  15        3.18        6.14      2.07 o 
  -7   6  15       22.56       24.43      1.01 o 
  -6   6  15       23.60       24.01      0.90 o 
  -5   6  15       38.17       36.63      1.10 o 
  -4   6  15        7.74       10.92      2.96 o 
  -3   6  15       31.21       28.00      1.33 o 
  -2   6  15       28.72       23.68      1.49 o 
  -1   6  15        1.24        4.32      3.37 o 
   0   6  15        0.27        1.00      1.30 o 
   1   6  15       13.14       12.43      1.65 o 
   2   6  15       14.41       17.07      2.32 o 
   3   6  15        2.93        3.87      0.93 o 
   4   6  15        1.46        7.80      1.09 o 
   5   6  15       35.10       42.54      2.28 o 
   6   6  15        7.66       13.26      4.20 o 
   7   6  15        2.36        2.98      0.97 o 
  -7   7  15        0.07        0.03      0.89 o 
  -6   7  15       24.95       21.49      1.86 o 
  -5   7  15        9.96       10.36      0.86 o 
  -4   7  15        0.23        2.02      1.17 o 
  -3   7  15       10.00       13.79      1.01 o 
  -2   7  15       19.67       19.96      1.54 o 
  -1   7  15       29.04       30.55      3.10 o 
   0   7  15        3.90        4.07      1.05 o 
   1   7  15        0.04        0.09      0.88 o 
   2   7  15        4.99        8.74      2.49 o 
   3   7  15        9.52        6.32      1.05 o 
 -18   0  16       28.76       26.32      1.54 o 
 -16   0  16       28.36       33.57      1.63 o 
 -14   0  16        6.85        7.01      1.86 o 
 -12   0  16        3.44        4.02      1.51 o 
 -10   0  16      126.32      127.79      1.63 o 
  -8   0  16      148.59      155.12      9.06 o 
  -6   0  16        2.05        4.57      1.33 o 
  -4   0  16      186.14      151.16      1.60 o 
  -2   0  16      282.09      257.60      1.87 o 
   0   0  16      614.36      607.06      7.73 o 
   2   0  16      441.24      427.85      2.98 o 
   4   0  16      191.99      174.83      1.95 o 
   6   0  16       15.74       17.16      1.36 o 
   8   0  16       34.84       27.21      1.42 o 
  10   0  16        0.14        3.49      1.27 o 
  12   0  16        0.03       -0.36      1.99 o 
  14   0  16        4.13        2.73      2.04 o 
 -18   1  16        1.71        2.07      1.27 o 
 -17   1  16       10.34       10.76      1.22 o 
 -16   1  16        5.16        6.75      0.99 o 
 -15   1  16       20.48       21.16      1.09 o 
 -14   1  16        3.25        5.50      0.96 o 
 -13   1  16        0.86        0.75      0.96 o 
 -12   1  16        2.26        5.11      0.94 o 
 -11   1  16      183.90      168.78      4.32 o 
 -10   1  16      148.31      158.13      1.32 o 
  -9   1  16       10.89       11.42      0.78 o 
  -8   1  16        7.67        7.00      1.03 o 
  -7   1  16      101.87       87.94      1.85 o 
  -6   1  16      215.84      228.70      1.26 o 
  -5   1  16      122.61      129.94      2.99 o 
  -4   1  16        1.81        3.16      0.86 o 
  -3   1  16      216.43      223.13      1.74 o 
  -2   1  16        5.85        5.37      1.61 o 
  -1   1  16       69.58       62.25      1.01 o 
   0   1  16      299.61      319.32      4.90 o 
   1   1  16       20.00       16.33      1.00 o 
   2   1  16        0.06       -0.67      0.98 o 
   3   1  16       65.43       60.58      1.49 o 
   4   1  16       28.35       31.90      3.26 o 
   5   1  16        7.30        4.14      1.53 o 
   6   1  16       12.76       13.16      1.09 o 
   7   1  16        9.41        9.28      3.19 o 
   8   1  16       45.94       45.78      1.20 o 
   9   1  16       43.95       40.15      5.40 o 
  10   1  16        9.95       11.01      1.61 o 
  11   1  16        3.16        2.07      1.33 o 
  12   1  16        0.96        3.47      1.10 o 
  13   1  16        1.55       -0.79      1.14 o 
  14   1  16        0.99        1.42      1.79 o 
 -18   2  16        4.84        2.53      1.01 o 
 -17   2  16       14.86       15.10      1.42 o 
 -16   2  16        2.77        3.83      1.09 o 
 -15   2  16        1.24        1.39      1.01 o 
 -14   2  16        1.28        3.77      1.27 o 
 -13   2  16       62.07       58.22      1.15 o 
 -12   2  16       11.85       12.45      1.12 o 
 -11   2  16       21.47       26.77      2.23 o 
 -10   2  16       39.29       48.92      3.14 o 
  -9   2  16      349.90      357.17     11.18 o 
  -8   2  16      148.84      169.12      2.26 o 
  -7   2  16        0.28        1.06      0.86 o 
  -6   2  16      235.78      213.15      5.21 o 
  -5   2  16      322.67      332.07      5.19 o 
  -4   2  16        0.57        3.35      0.90 o 
  -3   2  16      207.11      206.45      1.29 o 
  -2   2  16      370.23      340.58      4.25 o 
  -1   2  16       83.90       79.49      1.61 o 
   0   2  16       16.65       17.15      1.03 o 
   1   2  16        4.06        5.66      0.95 o 
   2   2  16      137.40      136.69      1.06 o 
   3   2  16       31.45       26.59      2.27 o 
   4   2  16       24.43       21.55      0.91 o 
   5   2  16       16.69       19.17      0.79 o 
   6   2  16       14.44       20.08      4.86 o 
   7   2  16        7.61       10.26      1.11 o 
   8   2  16       14.81       17.13      2.26 o 
   9   2  16       10.85       12.36      1.10 o 
  10   2  16        2.37        5.47      3.27 o 
  11   2  16       10.32        9.57      1.14 o 
  12   2  16        0.35        2.64      1.60 o 
  13   2  16        0.02        1.15      0.88 o 
 -17   3  16        0.05        0.29      2.05 o 
 -16   3  16        1.81        3.32      4.80 o 
 -15   3  16        0.01       -1.18      1.18 o 
 -14   3  16       33.26       38.15      2.19 o 
 -13   3  16       19.37       27.89      3.50 o 
 -12   3  16        8.64        9.09      1.50 o 
 -11   3  16        0.42        2.53      1.04 o 
 -10   3  16      301.73      286.65      6.10 o 
  -9   3  16        7.76        6.00      0.97 o 
  -8   3  16        1.06        1.42      1.45 o 
  -7   3  16      196.45      180.99      3.83 o 
  -6   3  16      994.97      919.70     29.30 o 
  -5   3  16       17.11       15.07      1.56 o 
  -4   3  16     1251.04     1233.83     35.65 o 
  -3   3  16       43.11       41.25      2.18 o 
  -2   3  16      379.75      382.71      9.63 o 
  -1   3  16      148.85      153.67      1.62 o 
   0   3  16      660.81      637.94     16.29 o 
   1   3  16        5.19        1.81      1.16 o 
   2   3  16       42.65       38.70      2.41 o 
   3   3  16       30.23       29.30      1.64 o 
   4   3  16        2.31        4.94      1.56 o 
   5   3  16       12.96       15.15      0.94 o 
   6   3  16        0.55        0.10      1.95 o 
   7   3  16        1.57        2.36      1.79 o 
   8   3  16       37.06       46.18      4.21 o 
   9   3  16        0.07       -1.30      3.35 o 
  10   3  16        1.50       -0.38      1.13 o 
  11   3  16        0.52        2.99      1.14 o 
  12   3  16       30.12       31.07      3.09 o 
 -16   4  16        6.94        9.11      3.19 o 
 -15   4  16        3.37        3.87      1.12 o 
 -14   4  16        5.15        7.11      1.12 o 
 -13   4  16        2.03        7.75      1.79 o 
 -12   4  16        0.03        3.21      2.06 o 
 -11   4  16        0.12        1.80      1.04 o 
 -10   4  16       14.21       14.78      1.11 o 
  -9   4  16      216.19      200.55      3.62 o 
  -8   4  16        6.10        9.43      2.15 o 
  -7   4  16       52.59       62.74      1.08 o 
  -6   4  16        4.49        9.11      3.53 o 
  -5   4  16      182.81      176.50      6.49 o 
  -4   4  16       48.04       49.77      2.11 o 
  -3   4  16      131.57      128.86      1.87 o 
  -2   4  16        3.01        0.91      1.07 o 
  -1   4  16       15.40       13.48      1.18 o 
   0   4  16        6.76        5.98      0.83 o 
   1   4  16       48.75       39.04      4.90 o 
   2   4  16        1.39        2.75      0.92 o 
   3   4  16       31.41       26.76      1.88 o 
   4   4  16       51.94       48.00      3.44 o 
   5   4  16       25.30       27.02      1.44 o 
   6   4  16       34.43       35.50      1.39 o 
   7   4  16        0.51        1.03      0.89 o 
   8   4  16        8.48        6.01      0.98 o 
   9   4  16        9.31        8.71      1.00 o 
  10   4  16        1.04        1.29      1.58 o 
  11   4  16        0.15       -2.42      2.74 o 
 -14   5  16        3.12        4.74      0.96 o 
 -13   5  16        1.60        5.75      2.08 o 
 -12   5  16        0.11        2.71      3.24 o 
 -11   5  16       14.31       17.23      1.13 o 
 -10   5  16       10.91       15.30      1.45 o 
  -9   5  16        1.17        3.05      1.66 o 
  -8   5  16       30.67       29.17      0.90 o 
  -7   5  16        6.51        8.60      1.05 o 
  -6   5  16       19.56       23.29      1.43 o 
  -5   5  16       62.25       56.88      1.04 o 
  -4   5  16        0.28        3.92      0.98 o 
  -3   5  16        9.36        8.84      0.83 o 
  -2   5  16       11.99       13.61      2.22 o 
  -1   5  16       17.22       15.04      1.16 o 
   0   5  16        0.64        3.20      0.97 o 
   1   5  16        0.44        0.78      1.38 o 
   2   5  16        0.43        2.66      0.89 o 
   3   5  16       10.57       12.64      1.10 o 
   4   5  16        2.31        5.77      1.06 o 
   5   5  16        5.20        9.33      1.48 o 
   6   5  16        1.94        2.63      2.26 o 
   7   5  16       38.34       36.73      2.32 o 
   8   5  16        5.62        5.47      1.13 o 
   9   5  16        0.09        1.99      1.12 o 
 -11   6  16        1.19        0.07      2.77 o 
 -10   6  16        8.21        3.65      2.01 o 
  -9   6  16        0.01        0.10      0.90 o 
  -8   6  16        0.29        0.10      0.92 o 
  -7   6  16        0.00        1.14      0.85 o 
  -6   6  16        6.71        6.58      0.85 o 
  -5   6  16        0.69        2.07      0.83 o 
  -4   6  16       64.63       63.06      2.98 o 
  -3   6  16        1.78        1.28      1.18 o 
  -2   6  16        0.99        1.05      0.83 o 
  -1   6  16        1.14        2.06      1.04 o 
   0   6  16       14.61       18.43      1.11 o 
   1   6  16        0.10        1.42      1.08 o 
   2   6  16        0.83        1.94      0.95 o 
   3   6  16       15.70       13.05      1.27 o 
   4   6  16       17.66       15.67      1.39 o 
   5   6  16        0.36        1.85      1.11 o 
   6   6  16        2.34        3.61      1.80 o 
   7   6  16        0.48        2.75      1.31 o 
  -6   7  16        3.47        7.84      2.10 o 
  -5   7  16       23.28       25.25      1.62 o 
  -4   7  16        6.50        4.87      0.92 o 
  -3   7  16        7.34        9.05      0.79 o 
  -2   7  16        0.52        1.36      1.00 o 
  -1   7  16        6.01        7.05      1.18 o 
   0   7  16        6.87        6.21      1.56 o 
   1   7  16        0.11        0.87      0.88 o 
   2   7  16        0.03        1.34      3.16 o 
 -17   0  17       37.60       42.84      1.58 o 
 -15   0  17       44.27       47.20      1.55 o 
 -13   0  17       52.89       49.64      3.19 o 
 -11   0  17       73.45       81.85      6.15 o 
  -9   0  17      177.92      143.42      1.46 o 
  -7   0  17       16.08       18.35      3.35 o 
  -5   0  17      305.78      306.10      5.22 o 
  -3   0  17      568.66      523.72     13.57 o 
  -1   0  17       16.81       17.60      1.01 o 
   1   0  17      260.66      249.75      1.66 o 
   3   0  17      105.46      109.21      1.70 o 
   5   0  17      144.69      155.80      2.34 o 
   7   0  17        9.90       11.58      1.42 o 
   9   0  17       31.89       36.38      1.95 o 
  11   0  17        3.87        5.27      1.88 o 
  13   0  17       14.07       15.53      1.47 o 
 -18   1  17        3.78        4.19      1.25 o 
 -17   1  17        1.60        2.37      0.96 o 
 -16   1  17        6.36        8.88      1.07 o 
 -15   1  17       11.47       12.87      0.99 o 
 -14   1  17       26.14       28.01      1.59 o 
 -13   1  17        5.57        3.71      0.94 o 
 -12   1  17        0.30        2.27      0.92 o 
 -11   1  17       29.84       38.59      1.00 o 
 -10   1  17        0.38        0.90      1.37 o 
  -9   1  17       13.98        7.83      1.07 o 
  -8   1  17       13.24       15.53      1.96 o 
  -7   1  17        0.35        1.57      1.70 o 
  -6   1  17      557.41      599.16      9.28 o 
  -5   1  17        8.92       12.43      1.01 o 
  -4   1  17        5.90       17.54      6.27 o 
  -3   1  17       65.40       72.41      2.30 o 
  -2   1  17      496.51      497.20      8.05 o 
  -1   1  17        0.42        4.44      1.48 o 
   0   1  17        0.30       -0.67      0.99 o 
   1   1  17        9.91        8.56      1.15 o 
   2   1  17      356.48      353.57      3.75 o 
   3   1  17        1.13        1.39      0.76 o 
   4   1  17       75.00       64.83      3.22 o 
   5   1  17       46.80       39.24      1.06 o 
   6   1  17       56.97       57.80      2.15 o 
   7   1  17       41.19       35.17      1.04 o 
   8   1  17        8.61       10.32      1.80 o 
   9   1  17        1.21        5.28      1.32 o 
  10   1  17       12.38       13.24      2.21 o 
  11   1  17        3.02        2.09      2.19 o 
  12   1  17       27.03       27.45      1.10 o 
  13   1  17        2.01        2.92      1.42 o 
 -18   2  17        0.09        0.41      1.12 o 
 -17   2  17       17.70       16.90      1.62 o 
 -16   2  17       25.21       29.09      1.73 o 
 -15   2  17       17.19       22.34      1.09 o 
 -14   2  17        3.94        8.05      1.14 o 
 -13   2  17        5.75        8.81      1.16 o 
 -12   2  17      162.57      171.34      5.69 o 
 -11   2  17      147.45      130.44      2.43 o 
 -10   2  17        0.00        0.91      1.30 o 
  -9   2  17        8.91        9.86      1.14 o 
  -8   2  17      838.59      765.73     16.60 o 
  -7   2  17       69.04       69.94      4.23 o 
  -6   2  17       23.76       20.56      1.06 o 
  -5   2  17      607.98      621.81      5.91 o 
  -4   2  17      924.90      902.93     28.70 o 
  -3   2  17      217.40      236.70      7.81 o 
  -2   2  17      861.63      843.98     16.01 o 
  -1   2  17     1770.28     1785.02     37.11 o 
   0   2  17      526.63      575.49     13.99 o 
   1   2  17      116.38      101.77      3.98 o 
   2   2  17      302.29      303.79      3.81 o 
   3   2  17        5.32        5.46      0.99 o 
   4   2  17       46.83       52.08      2.64 o 
   5   2  17      107.15       90.77      2.15 o 
   6   2  17       43.99       50.75      1.42 o 
   7   2  17        1.72        4.61      1.27 o 
   8   2  17        5.87        6.95      1.04 o 
   9   2  17        5.59       10.44      2.31 o 
  10   2  17       40.43       38.96      2.17 o 
  11   2  17       10.46        9.82      1.62 o 
  12   2  17        8.23        6.77      1.61 o 
  13   2  17        3.67       -0.18      2.04 o 
 -17   3  17        2.09        1.08      4.36 o 
 -16   3  17        1.20        0.38      1.13 o 
 -15   3  17        2.02        2.24      1.75 o 
 -14   3  17        0.15        4.50      3.16 o 
 -13   3  17       69.96       62.19      3.35 o 
 -12   3  17        0.17        1.39      0.96 o 
 -11   3  17      155.45      145.82      9.54 o 
 -10   3  17       26.27       26.03      2.20 o 
  -9   3  17      164.66      153.17      6.63 o 
  -8   3  17       98.73       89.43      4.28 o 
  -7   3  17       98.06       89.40      1.87 o 
  -6   3  17      104.41      125.41      3.80 o 
  -5   3  17       98.61      103.59      2.57 o 
  -4   3  17       91.00       91.21      1.27 o 
  -3   3  17      179.37      179.93      8.39 o 
  -2   3  17        6.83        5.50      0.96 o 
  -1   3  17      174.73      153.84      4.78 o 
   0   3  17        7.83        6.97      1.12 o 
   1   3  17       11.98        7.51      0.95 o 
   2   3  17        0.23        0.41      1.92 o 
   3   3  17        9.42        4.53      0.99 o 
   4   3  17       14.19       13.56      0.93 o 
   5   3  17       20.82       23.46      1.78 o 
   6   3  17       63.87       65.49      2.70 o 
   7   3  17       20.10       26.40      1.34 o 
   8   3  17        2.63        5.03      1.07 o 
   9   3  17        4.58        7.15      1.08 o 
  10   3  17        0.28       12.16      3.96 o 
  11   3  17        8.06        7.08      1.04 o 
  12   3  17        0.97        4.94      2.69 o 
 -15   4  17        0.53       -0.09      1.15 o 
 -14   4  17       27.00       26.77      1.18 o 
 -13   4  17        0.02       -0.97      1.31 o 
 -12   4  17       39.03       37.83      1.48 o 
 -11   4  17        0.02        0.19      1.37 o 
 -10   4  17       80.31       83.51      3.64 o 
  -9   4  17       25.03       26.82      2.23 o 
  -8   4  17      108.93      117.31      2.96 o 
  -7   4  17       25.41       21.73      1.38 o 
  -6   4  17        1.83        1.45      0.91 o 
  -5   4  17      127.34      137.07      3.81 o 
  -4   4  17      257.13      240.20      3.31 o 
  -3   4  17       65.61       65.54      2.23 o 
  -2   4  17      105.26       97.13      2.31 o 
  -1   4  17       12.47       14.09      2.06 o 
   0   4  17        4.13        4.64      2.08 o 
   1   4  17       16.15       15.21      1.87 o 
   2   4  17        2.70        5.94      1.90 o 
   3   4  17        2.46        4.23      1.41 o 
   4   4  17       11.77       15.64      1.43 o 
   5   4  17       15.25       16.72      2.29 o 
   6   4  17       14.64       13.28      2.42 o 
   7   4  17        3.22        1.57      2.05 o 
   8   4  17        9.19       11.09      2.56 o 
   9   4  17        0.38        0.23      1.63 o 
  10   4  17       13.20       16.43      2.92 o 
  11   4  17        0.79        7.31      1.96 o 
 -14   5  17        5.67        7.94      2.84 o 
 -13   5  17        5.01        6.15      1.41 o 
 -12   5  17        0.19        0.99      0.93 o 
 -11   5  17        2.07        2.68      1.14 o 
 -10   5  17       25.54       24.17      1.79 o 
  -9   5  17        0.09        1.21      1.71 o 
  -8   5  17        2.84        0.97      0.89 o 
  -7   5  17       29.98       32.74      1.80 o 
  -6   5  17       17.66       18.92      0.94 o 
  -5   5  17        6.43        8.58      0.83 o 
  -4   5  17        0.00        1.02      0.75 o 
  -3   5  17       18.02       20.57      0.94 o 
  -2   5  17        5.28        8.17      1.34 o 
  -1   5  17       20.05       17.52      1.48 o 
   0   5  17       47.98       55.98      2.99 o 
   1   5  17       12.99       15.93      0.94 o 
   2   5  17       12.70       10.64      1.87 o 
   3   5  17        1.15        2.98      1.19 o 
   4   5  17        3.64        4.78      1.27 o 
   5   5  17        6.87        8.27      2.52 o 
   6   5  17       11.95       11.56      0.98 o 
   7   5  17        3.58        6.42      1.14 o 
   8   5  17        4.29        3.16      1.27 o 
   9   5  17        1.51        1.57      0.99 o 
 -11   6  17        3.89        5.57      1.46 o 
 -10   6  17        0.19        2.08      1.13 o 
  -9   6  17       23.93       20.18      2.07 o 
  -8   6  17        0.14        0.38      0.93 o 
  -7   6  17        7.14       10.56      0.94 o 
  -6   6  17        3.57        4.92      1.06 o 
  -5   6  17       27.96       29.71      1.34 o 
  -4   6  17        7.64        9.51      0.99 o 
  -3   6  17       32.72       37.91      1.13 o 
  -2   6  17        1.96        1.49      1.12 o 
  -1   6  17        2.07        2.33      1.09 o 
   0   6  17        0.12        2.64      1.61 o 
   1   6  17       38.20       36.38      1.49 o 
   2   6  17       13.25       11.58      1.00 o 
   3   6  17        0.27        2.23      1.13 o 
   4   6  17        1.03        0.37      2.02 o 
   5   6  17       14.31       15.83      3.13 o 
   6   6  17        3.52        8.02      1.37 o 
  -4   7  17        6.88        2.17      1.53 o 
  -3   7  17        0.13       -0.28      1.15 o 
  -2   7  17       13.50       14.12      1.07 o 
  -1   7  17        0.85        0.35      1.01 o 
 -18   0  18        3.23        3.06      1.44 o 
 -16   0  18        5.54        6.42      3.20 o 
 -14   0  18        1.09       -1.34      1.34 o 
 -12   0  18       86.36       96.42      2.54 o 
 -10   0  18        0.37        1.54      1.27 o 
  -8   0  18      245.04      221.64      4.24 o 
  -6   0  18      259.57      277.36      1.91 o 
  -4   0  18      688.95      652.97     21.34 o 
  -2   0  18        9.18       11.23      1.36 o 
   0   0  18       17.00       18.90      0.95 o 
   2   0  18       55.36       56.68      1.54 o 
   4   0  18      132.12      134.15      1.79 o 
   6   0  18       10.13        8.59      1.31 o 
   8   0  18       16.43       17.21      1.39 o 
  10   0  18       37.59       36.88      1.51 o 
  12   0  18       11.93       10.58      1.48 o 
 -18   1  18       23.38       26.30      1.35 o 
 -17   1  18        1.48        1.45      1.09 o 
 -16   1  18        2.59        3.34      1.22 o 
 -15   1  18       70.02       66.28      1.15 o 
 -14   1  18        7.10        8.37      0.89 o 
 -13   1  18       16.72       23.53      1.35 o 
 -12   1  18       16.81       17.08      0.86 o 
 -11   1  18        7.88        8.80      1.42 o 
 -10   1  18       25.45       24.61      0.80 o 
  -9   1  18       15.29       11.51      0.76 o 
  -8   1  18      166.50      139.85      3.35 o 
  -7   1  18      369.19      359.80      7.54 o 
  -6   1  18       71.40       67.44      1.57 o 
  -5   1  18       14.10       16.73      0.81 o 
  -4   1  18        2.64        2.51      1.34 o 
  -3   1  18      660.91      651.57      1.80 o 
  -2   1  18      194.72      209.91      2.21 o 
  -1   1  18       63.28       50.28      1.55 o 
   0   1  18       84.19       79.15      1.11 o 
   1   1  18       19.04       22.48      2.31 o 
   2   1  18      156.61      149.01      1.36 o 
   3   1  18      159.93      154.46      1.15 o 
   4   1  18       27.15       23.36      1.13 o 
   5   1  18       11.14       15.15      3.61 o 
   6   1  18        5.63        7.46      1.58 o 
   7   1  18       63.45       63.96      1.38 o 
   8   1  18        5.75        8.82      1.12 o 
   9   1  18       16.51       20.09      2.12 o 
  10   1  18        3.48        4.97      3.13 o 
  11   1  18        1.45        5.13      3.13 o 
  12   1  18        0.79        1.96      3.57 o 
  13   1  18        1.06        3.08      5.02 o 
 -17   2  18        3.85        7.64      1.36 o 
 -16   2  18        3.51        3.78      1.26 o 
 -15   2  18       15.69       21.40      1.08 o 
 -14   2  18       10.61       10.07      1.34 o 
 -13   2  18        8.70        8.87      1.26 o 
 -12   2  18        1.06        0.55      0.94 o 
 -11   2  18        8.41        9.05      1.48 o 
 -10   2  18        5.52        4.76      0.94 o 
  -9   2  18      106.95       92.31      2.31 o 
  -8   2  18        4.17        4.12      1.30 o 
  -7   2  18      177.15      177.23      5.12 o 
  -6   2  18      142.76      138.95      4.28 o 
  -5   2  18       21.03       26.51      1.99 o 
  -4   2  18      245.83      242.88      4.23 o 
  -3   2  18      337.37      348.84      3.97 o 
  -2   2  18       95.21       90.39      1.58 o 
  -1   2  18       83.63       68.77      3.53 o 
   0   2  18      190.87      178.85      4.58 o 
   1   2  18       51.96       54.04      1.85 o 
   2   2  18       50.13       48.11      1.20 o 
   3   2  18       28.83       22.80      0.99 o 
   4   2  18       85.76       79.51      2.25 o 
   5   2  18        6.04        2.09      2.12 o 
   6   2  18        3.76        5.69      2.17 o 
   7   2  18        0.14        1.94      2.65 o 
   8   2  18        0.51        7.09      3.59 o 
   9   2  18        3.26        4.27      1.28 o 
  10   2  18        0.74        1.20      1.59 o 
  11   2  18        0.58        0.16      1.37 o 
  12   2  18        0.62        3.36      0.99 o 
 -16   3  18        0.17        4.22      2.01 o 
 -15   3  18        3.32        1.35      5.16 o 
 -14   3  18       18.27       21.05      1.57 o 
 -13   3  18        0.44        2.58      1.03 o 
 -12   3  18        0.11       -0.12      0.98 o 
 -11   3  18       40.57       36.01      1.05 o 
 -10   3  18      152.01      135.67      1.77 o 
  -9   3  18       17.99       14.88      1.01 o 
  -8   3  18        3.03        4.74      1.16 o 
  -7   3  18       14.54        8.09      1.28 o 
  -6   3  18      176.32      185.39      3.60 o 
  -5   3  18        0.01       -1.19      1.55 o 
  -4   3  18        0.05       -0.11      3.60 o 
  -3   3  18       52.07       49.87      2.40 o 
  -2   3  18       96.01       93.89      3.13 o 
  -1   3  18       27.67       26.87      4.07 o 
   0   3  18        0.03       -0.93      0.93 o 
   1   3  18        8.56        5.39      0.77 o 
   2   3  18       68.47       83.20      2.60 o 
   3   3  18        8.83        6.45      0.84 o 
   4   3  18       13.01       10.31      1.07 o 
   5   3  18        0.74        1.85      1.15 o 
   6   3  18       31.54       31.84      1.65 o 
   7   3  18        1.11        3.07      3.15 o 
   8   3  18       11.52       13.93      2.85 o 
   9   3  18        8.85        6.41      1.89 o 
  10   3  18        2.22        6.27      1.73 o 
  11   3  18        0.45        4.35      1.46 o 
 -15   4  18        0.81        1.19      1.15 o 
 -14   4  18       13.70       11.26      1.46 o 
 -13   4  18        7.07        5.89      1.85 o 
 -12   4  18        0.24        2.96      1.89 o 
 -11   4  18       52.75       59.96      3.94 o 
 -10   4  18       30.11       33.45      1.05 o 
  -9   4  18       66.85       72.99      5.34 o 
  -8   4  18      137.90      126.05      5.51 o 
  -7   4  18       15.48       13.91      0.89 o 
  -6   4  18        8.43        9.83      2.13 o 
  -5   4  18       22.89       20.58      1.47 o 
  -4   4  18      265.68      259.53      7.90 o 
  -3   4  18       50.75       53.45      3.00 o 
  -2   4  18       23.09       27.45      1.69 o 
  -1   4  18       17.77       15.06      0.97 o 
   0   4  18       56.64       66.48      1.38 o 
   1   4  18       29.61       25.52      1.81 o 
   2   4  18       52.63       49.60      1.04 o 
   3   4  18        2.96        4.40      0.88 o 
   4   4  18        3.59        5.04      2.64 o 
   5   4  18        0.30        2.49      1.29 o 
   6   4  18        0.42       -0.25      1.22 o 
   7   4  18        0.41        3.28      2.09 o 
   8   4  18        2.35        4.76      1.23 o 
   9   4  18       24.04       18.96      1.74 o 
  10   4  18        2.48        3.57      2.08 o 
 -13   5  18        0.16        0.80      2.54 o 
 -12   5  18       20.41       24.07      1.54 o 
 -11   5  18       10.68       12.44      0.87 o 
 -10   5  18        6.20        7.54      1.02 o 
  -9   5  18        0.06        1.75      0.87 o 
  -8   5  18       16.59       14.81      0.86 o 
  -7   5  18       39.27       36.55      1.06 o 
  -6   5  18        4.53        4.25      1.39 o 
  -5   5  18       29.26       22.46      1.71 o 
  -4   5  18        0.00        2.86      1.30 o 
  -3   5  18       46.21       47.14      1.86 o 
  -2   5  18       15.28       14.03      1.54 o 
  -1   5  18       27.95       33.00      2.79 o 
   0   5  18        7.16        5.46      1.51 o 
   1   5  18        0.08        1.97      0.90 o 
   2   5  18       11.87       14.18      2.31 o 
   3   5  18       36.20       42.19      0.92 o 
   4   5  18        0.06        1.08      0.77 o 
   5   5  18        8.30       10.23      0.96 o 
   6   5  18        9.58        9.30      1.65 o 
   7   5  18        8.90       11.06      1.84 o 
   8   5  18        0.30        2.40      0.80 o 
 -10   6  18        1.12        3.05      1.99 o 
  -9   6  18        0.38        1.90      0.92 o 
  -8   6  18       35.73       35.83      1.11 o 
  -7   6  18        0.02       -0.53      1.20 o 
  -6   6  18        3.47        4.82      0.98 o 
  -5   6  18        3.25        2.43      1.06 o 
  -4   6  18       30.39       30.24      1.03 o 
  -3   6  18       10.77        9.12      0.96 o 
  -2   6  18        0.05       -0.86      1.04 o 
  -1   6  18        9.34        8.66      1.04 o 
   0   6  18        6.15        6.46      0.83 o 
   1   6  18        0.73        1.42      1.27 o 
   2   6  18       16.89       19.74      1.08 o 
   3   6  18        6.16        6.06      1.24 o 
   4   6  18        1.10        4.09      0.86 o 
   5   6  18        0.55        2.23      0.86 o 
 -17   0  19       72.25       79.16      2.34 o 
 -15   0  19        0.30       -0.33      1.37 o 
 -13   0  19      162.99      187.13      9.19 o 
 -11   0  19        0.03        2.81      1.08 o 
  -9   0  19        2.42        1.00      1.02 o 
  -7   0  19        1.42        5.01      1.28 o 
  -5   0  19      126.26      147.82      1.64 o 
  -3   0  19      475.01      493.38     13.71 o 
  -1   0  19      104.98      121.55      4.32 o 
   1   0  19      117.40      105.25      1.72 o 
   3   0  19       13.26       11.41      1.88 o 
   5   0  19       27.89       27.21      1.92 o 
   7   0  19        5.28        5.77      1.29 o 
   9   0  19       37.52       36.74      1.92 o 
  11   0  19        0.26       -1.14      1.36 o 
 -18   1  19       19.49       22.07      1.18 o 
 -17   1  19       17.55       17.86      1.16 o 
 -16   1  19        1.35        3.95      1.26 o 
 -15   1  19        1.16        1.83      1.42 o 
 -14   1  19       86.89       87.92      2.68 o 
 -13   1  19       20.37       22.15      1.35 o 
 -12   1  19       12.17        8.43      0.98 o 
 -11   1  19        0.46        2.07      0.90 o 
 -10   1  19       51.07       48.30      1.96 o 
  -9   1  19       39.43       32.17      0.98 o 
  -8   1  19       13.29        7.53      0.76 o 
  -7   1  19      136.35      122.94      2.92 o 
  -6   1  19      412.08      381.97      2.25 o 
  -5   1  19      188.77      166.36      2.02 o 
  -4   1  19        2.73        4.36      1.85 o 
  -3   1  19       38.73       39.46      0.88 o 
  -2   1  19      998.35      986.64     11.80 o 
  -1   1  19      124.74      117.96      1.22 o 
   0   1  19      388.89      400.08      5.65 o 
   1   1  19      223.93      236.52      3.21 o 
   2   1  19       10.04       13.73      1.96 o 
   3   1  19       40.15       46.26      1.08 o 
   4   1  19      102.38       90.78      2.37 o 
   5   1  19       43.92       47.05      2.92 o 
   6   1  19       23.17       22.69      0.97 o 
   7   1  19        1.35        0.58      3.85 o 
   8   1  19       23.57       23.60      3.18 o 
   9   1  19        0.27       -1.71      2.45 o 
  10   1  19        2.62        3.65      1.31 o 
  11   1  19        1.03        1.74      0.94 o 
  12   1  19        5.41        6.81      1.37 o 
 -17   2  19       14.40       11.26      1.37 o 
 -16   2  19        7.14        9.07      1.22 o 
 -15   2  19        2.08        3.47      1.18 o 
 -14   2  19        8.78        8.49      1.14 o 
 -13   2  19       12.20        9.33      0.96 o 
 -12   2  19       24.11       29.04      1.18 o 
 -11   2  19       15.51       15.37      1.09 o 
 -10   2  19        4.61        9.75      1.73 o 
  -9   2  19        0.09        0.53      1.07 o 
  -8   2  19       62.78       65.19      1.00 o 
  -7   2  19       84.36       78.22      1.13 o 
  -6   2  19       20.13       24.80      1.71 o 
  -5   2  19      465.12      408.62      9.84 o 
  -4   2  19       45.41       52.37      1.33 o 
  -3   2  19      120.15      100.63      2.29 o 
  -2   2  19       29.90       28.19      1.98 o 
  -1   2  19       38.99       36.36      1.13 o 
   0   2  19       18.79       16.83      1.10 o 
   1   2  19       15.42       18.67      1.94 o 
   2   2  19       28.74       28.16      1.92 o 
   3   2  19       95.44       94.67      2.68 o 
   4   2  19        7.40       10.94      2.42 o 
   5   2  19       10.06        7.18      1.18 o 
   6   2  19        0.35        0.10      2.94 o 
   7   2  19       17.13       15.43      1.10 o 
   8   2  19        5.54        4.36      1.44 o 
   9   2  19        0.13       -2.26      2.26 o 
  10   2  19       11.21        8.21      1.18 o 
  11   2  19        2.41        4.70      2.51 o 
  12   2  19        3.27        5.06      1.66 o 
 -16   3  19        1.08        6.62      4.45 o 
 -15   3  19        3.04        6.83      1.15 o 
 -14   3  19        5.13        6.79      1.06 o 
 -13   3  19       51.96       58.50      2.76 o 
 -12   3  19        8.54        8.19      1.01 o 
 -11   3  19       37.48       41.60      2.74 o 
 -10   3  19        9.53        8.71      0.91 o 
  -9   3  19       22.08       23.95      0.96 o 
  -8   3  19       25.47       25.32      1.47 o 
  -7   3  19        1.49        3.66      1.11 o 
  -6   3  19       28.76       27.92      2.44 o 
  -5   3  19      278.47      292.36      4.73 o 
  -4   3  19       11.96       13.72      1.25 o 
  -3   3  19        0.10        2.48      2.17 o 
  -2   3  19       67.15       51.56      2.72 o 
  -1   3  19      482.54      459.49     15.69 o 
   0   3  19       11.06        9.70      1.69 o 
   1   3  19      173.70      172.10      7.25 o 
   2   3  19       13.49       16.08      2.40 o 
   3   3  19       31.98       33.69      1.23 o 
   4   3  19       37.29       36.90      2.32 o 
   5   3  19        2.30        5.44      1.99 o 
   6   3  19        1.32        1.96      1.15 o 
   7   3  19       12.27       10.63      3.01 o 
   8   3  19        0.55        2.60      1.60 o 
   9   3  19        1.67        3.21      1.11 o 
  10   3  19        2.51        1.99      4.19 o 
  11   3  19       11.59        9.07      2.61 o 
 -15   4  19        4.69        4.59      1.40 o 
 -14   4  19        2.62        7.51      1.81 o 
 -13   4  19        0.00       -0.43      1.05 o 
 -12   4  19       16.92       16.32      0.90 o 
 -11   4  19       32.56       33.91      1.77 o 
 -10   4  19        0.21        1.89      0.96 o 
  -9   4  19       43.81       41.47      2.77 o 
  -8   4  19       37.10       32.12      3.02 o 
  -7   4  19       98.62       98.00      4.26 o 
  -6   4  19        0.86        3.02      1.16 o 
  -5   4  19        2.78        4.05      1.47 o 
  -4   4  19        1.78        1.63      1.38 o 
  -3   4  19       39.84       41.56      1.14 o 
  -2   4  19       12.89       14.02      1.51 o 
  -1   4  19       23.80       23.07      2.12 o 
   0   4  19       10.51       11.03      1.07 o 
   1   4  19       64.12       62.75      5.80 o 
   2   4  19        3.63        5.40      1.95 o 
   3   4  19        2.67        5.30      2.88 o 
   4   4  19       17.70       17.77      2.04 o 
   5   4  19       40.34       47.04      1.47 o 
   6   4  19        0.97        1.54      1.08 o 
   7   4  19        0.03       -0.74      1.09 o 
   8   4  19        1.63        1.60      1.09 o 
   9   4  19        4.15        4.77      0.99 o 
 -12   5  19        6.01        5.06      1.24 o 
 -11   5  19       15.32       13.10      0.89 o 
 -10   5  19        5.05        4.52      0.87 o 
  -9   5  19        6.53        8.65      1.18 o 
  -8   5  19       52.45       49.85      1.50 o 
  -7   5  19       20.76       19.47      1.55 o 
  -6   5  19      175.14      170.89      2.24 o 
  -5   5  19        0.74        1.23      2.19 o 
  -4   5  19        0.00        0.91      1.29 o 
  -3   5  19        1.66        4.67      1.47 o 
  -2   5  19       68.78       67.00      1.20 o 
  -1   5  19        0.01        2.22      0.75 o 
   0   5  19       21.69       25.44      1.49 o 
   1   5  19        0.02        0.54      0.83 o 
   2   5  19       23.76       25.03      2.85 o 
   3   5  19        1.08        2.68      1.00 o 
   4   5  19       30.62       29.97      2.36 o 
   5   5  19        0.36        0.10      0.94 o 
   6   5  19        3.00        5.01      0.72 o 
   7   5  19        1.08        1.02      1.69 o 
  -9   6  19       10.49       11.95      1.89 o 
  -8   6  19        0.00        1.28      2.67 o 
  -7   6  19        4.95        7.20      1.01 o 
  -6   6  19        0.01        0.08      1.35 o 
  -5   6  19        8.50        5.69      0.82 o 
  -4   6  19        0.12        2.09      1.86 o 
  -3   6  19        6.62        6.26      0.82 o 
  -2   6  19        0.18        3.60      2.03 o 
  -1   6  19        6.32        8.13      1.24 o 
   0   6  19        4.70        4.73      1.02 o 
   1   6  19       12.21       11.61      1.15 o 
   2   6  19        6.32        6.61      1.75 o 
   3   6  19        3.99        5.75      1.12 o 
   4   6  19        0.16        0.00      1.42 o 
 -16   0  20      144.18      155.34      2.02 o 
 -14   0  20        6.54        5.06      1.37 o 
 -12   0  20       34.08       42.03      1.21 o 
 -10   0  20      162.77      147.69      2.00 o 
  -8   0  20      149.53      159.45      1.70 o 
  -6   0  20      328.42      285.30      2.77 o 
  -4   0  20      383.19      389.67      4.15 o 
  -2   0  20       11.74       20.99      1.71 o 
   0   0  20      596.22      589.44      5.89 o 
   2   0  20      535.24      509.61      3.14 o 
   4   0  20       73.02       72.54      2.11 o 
   6   0  20       29.98       30.00      1.45 o 
   8   0  20        5.05        1.80      1.33 o 
  10   0  20       16.84       18.30      1.47 o 
  12   0  20        0.62       -0.79      1.41 o 
 -17   1  20        1.32        1.07      1.32 o 
 -16   1  20        1.60        4.88      0.99 o 
 -15   1  20       10.56        9.34      0.95 o 
 -14   1  20        6.42        7.49      1.27 o 
 -13   1  20        2.19        3.74      1.44 o 
 -12   1  20        0.40       -1.09      1.09 o 
 -11   1  20       20.23       18.24      0.95 o 
 -10   1  20       16.11       15.64      0.97 o 
  -9   1  20      119.93      125.24      2.51 o 
  -8   1  20        0.13       -0.49      0.85 o 
  -7   1  20      284.95      258.44      3.20 o 
  -6   1  20       39.61       39.27      2.00 o 
  -5   1  20      260.79      241.44      3.31 o 
  -4   1  20       33.01       34.85      0.93 o 
  -3   1  20      166.02      169.30      1.25 o 
  -2   1  20       24.68       27.41      1.16 o 
  -1   1  20      557.02      543.76      8.66 o 
   0   1  20        1.07        2.01      1.04 o 
   1   1  20      168.19      152.14      3.70 o 
   2   1  20      207.03      188.97      3.49 o 
   3   1  20      162.29      164.30      1.65 o 
   4   1  20        0.08        0.65      1.11 o 
   5   1  20        1.43       -1.07      1.07 o 
   6   1  20        0.92        3.88      1.75 o 
   7   1  20        0.06       -0.93      3.20 o 
   8   1  20        1.03        3.37      1.09 o 
   9   1  20        3.40        6.72      1.40 o 
  10   1  20        0.98        0.82      2.87 o 
  11   1  20        0.23        0.47      3.02 o 
 -17   2  20       13.01       12.15      1.94 o 
 -16   2  20        3.55        2.43      1.02 o 
 -15   2  20       12.33       13.78      1.06 o 
 -14   2  20        1.42        4.12      1.11 o 
 -13   2  20       16.21       18.22      2.19 o 
 -12   2  20        4.37        5.08      1.20 o 
 -11   2  20       53.07       49.94      2.11 o 
 -10   2  20        0.60        1.96      2.48 o 
  -9   2  20       66.86       68.32      1.08 o 
  -8   2  20       60.01       52.03      2.75 o 
  -7   2  20       12.87        9.49      0.94 o 
  -6   2  20        7.74       10.78      1.06 o 
  -5   2  20      116.91      113.80      4.42 o 
  -4   2  20      346.48      330.17      6.69 o 
  -3   2  20      234.18      240.04      3.34 o 
  -2   2  20        0.07        1.41      0.95 o 
  -1   2  20       83.65       76.79      2.17 o 
   0   2  20       32.78       37.78      1.01 o 
   1   2  20      130.14      133.09      2.22 o 
   2   2  20       35.20       33.53      0.87 o 
   3   2  20      108.96      106.74      1.93 o 
   4   2  20        2.96        3.80      0.79 o 
   5   2  20       45.29       46.06      2.69 o 
   6   2  20        3.92        9.64      3.89 o 
   7   2  20        0.01       -1.61      1.61 o 
   8   2  20        9.36       10.47      3.93 o 
   9   2  20       25.63       25.69      1.99 o 
  10   2  20        0.23       -0.20      1.11 o 
  11   2  20        2.53        0.48      5.71 o 
 -16   3  20        0.86        1.09      1.39 o 
 -15   3  20        0.99       -0.39      0.95 o 
 -14   3  20       13.24       13.17      1.21 o 
 -13   3  20       11.08        9.04      1.05 o 
 -12   3  20        1.83        0.08      1.87 o 
 -11   3  20        2.98        4.83      1.38 o 
 -10   3  20       34.46       30.85      1.70 o 
  -9   3  20        1.51        5.34      1.12 o 
  -8   3  20       31.24       31.65      2.49 o 
  -7   3  20       27.64       33.37      2.00 o 
  -6   3  20       32.53       29.93      0.97 o 
  -5   3  20       91.70       85.23      2.24 o 
  -4   3  20        2.58        3.26      1.91 o 
  -3   3  20        1.19        3.47      1.07 o 
  -2   3  20       25.09       26.69      1.41 o 
  -1   3  20        7.89       13.37      4.65 o 
   0   3  20        6.24        5.23      1.11 o 
   1   3  20       66.44       62.68      3.75 o 
   2   3  20       54.98       55.55      1.32 o 
   3   3  20        0.17       -1.13      1.13 o 
   4   3  20        1.96        3.67      2.19 o 
   5   3  20        0.09        3.93      0.94 o 
   6   3  20        1.42        3.67      1.40 o 
   7   3  20        0.27       -1.50      1.50 o 
   8   3  20        3.69        4.35      2.67 o 
   9   3  20        0.14        0.94      3.24 o 
  10   3  20        1.63        0.69      1.37 o 
 -14   4  20        0.18       -1.16      1.16 o 
 -13   4  20       18.29       15.29      1.05 o 
 -12   4  20        3.95        4.83      1.01 o 
 -11   4  20       11.85       18.04      2.23 o 
 -10   4  20       22.20       22.68      0.93 o 
  -9   4  20       19.78       20.58      1.79 o 
  -8   4  20       19.82       20.34      1.47 o 
  -7   4  20        0.67        2.96      1.19 o 
  -6   4  20        6.54        4.39      2.48 o 
  -5   4  20        4.11        7.47      3.11 o 
  -4   4  20       32.14       35.30      1.33 o 
  -3   4  20       16.67       15.72      0.97 o 
  -2   4  20        0.23        1.88      2.15 o 
  -1   4  20       37.84       38.17      1.35 o 
   0   4  20        5.51        5.68      3.41 o 
   1   4  20       22.30       22.25      2.25 o 
   2   4  20        0.52        1.39      2.21 o 
   3   4  20        1.60        3.04      1.05 o 
   4   4  20        3.02        3.71      0.83 o 
   5   4  20       24.60       23.89      2.47 o 
   6   4  20        1.70       -1.15      1.15 o 
   7   4  20       10.98       12.28      1.76 o 
   8   4  20        0.70        2.50      1.33 o 
 -12   5  20        1.97        1.99      1.18 o 
 -11   5  20       16.93       17.43      0.99 o 
 -10   5  20        5.06        5.09      0.92 o 
  -9   5  20        8.04        9.36      1.00 o 
  -8   5  20        6.29        8.72      0.98 o 
  -7   5  20       30.92       39.38      1.18 o 
  -6   5  20        2.55        2.65      0.94 o 
  -5   5  20       72.64       76.77      1.75 o 
  -4   5  20        0.58        1.21      1.75 o 
  -3   5  20        3.56        7.74      0.94 o 
  -2   5  20        0.05       -0.50      1.96 o 
  -1   5  20       69.29       67.35      1.05 o 
   0   5  20        3.37        5.46      1.59 o 
   1   5  20       10.42       10.76      1.07 o 
   2   5  20        5.02        2.35      1.83 o 
   3   5  20        9.76        8.58      1.22 o 
   4   5  20        0.78        1.15      0.95 o 
   5   5  20        0.17        1.86      2.04 o 
   6   5  20        0.54        2.86      0.87 o 
  -8   6  20       13.14       14.84      1.45 o 
  -7   6  20        1.96        3.76      0.89 o 
  -6   6  20        8.84        7.95      1.89 o 
  -5   6  20        0.88        1.61      0.92 o 
  -4   6  20       70.48       73.70      1.60 o 
  -3   6  20        1.84        0.43      1.55 o 
  -2   6  20        1.20        3.39      0.79 o 
  -1   6  20        0.34       -0.53      0.83 o 
   0   6  20       29.00       26.07      0.92 o 
   1   6  20        3.20        4.98      0.88 o 
   2   6  20        6.48        8.49      1.15 o 
 -17   0  21       40.86       42.03      5.73 o 
 -15   0  21      113.23      119.59      7.01 o 
 -13   0  21        3.26        6.55      1.79 o 
 -11   0  21        1.96        3.95      1.03 o 
  -9   0  21      101.84       86.18      1.30 o 
  -7   0  21      275.06      250.08      4.17 o 
  -5   0  21      617.33      590.12      2.34 o 
  -3   0  21      645.01      584.48      2.37 o 
  -1   0  21       28.52       34.77      4.59 o 
   1   0  21      449.09      443.47      2.62 o 
   3   0  21      162.07      161.39      1.90 o 
   5   0  21       57.24       60.38      1.51 o 
   7   0  21       30.06       32.82      1.44 o 
   9   0  21        6.53       10.91      1.88 o 
  11   0  21        2.74        2.38      1.41 o 
 -17   1  21        2.49        3.00      1.03 o 
 -16   1  21        0.22        0.03      1.08 o 
 -15   1  21        3.99        5.66      1.05 o 
 -14   1  21       71.80       73.60      2.70 o 
 -13   1  21        0.00        2.71      1.36 o 
 -12   1  21        1.88        2.16      0.81 o 
 -11   1  21       28.57       33.96      1.05 o 
 -10   1  21        1.28        1.32      0.80 o 
  -9   1  21        1.23        3.66      1.31 o 
  -8   1  21        2.92        3.28      0.93 o 
  -7   1  21        0.93        2.52      0.75 o 
  -6   1  21      183.45      186.60      1.98 o 
  -5   1  21       15.45       12.52      1.17 o 
  -4   1  21       32.67       31.50      1.98 o 
  -3   1  21        4.20        1.77      2.19 o 
  -2   1  21      104.69       90.41      1.85 o 
  -1   1  21       22.91       25.00      1.29 o 
   0   1  21        3.40        5.04      0.91 o 
   1   1  21       65.20       77.75      1.11 o 
   2   1  21        2.40        4.36      2.42 o 
   3   1  21        0.78       -0.03      1.69 o 
   4   1  21       44.43       37.38      1.02 o 
   5   1  21       58.07       59.71      1.12 o 
   6   1  21        0.02       -1.45      1.45 o 
   7   1  21        6.91        9.56      1.61 o 
   8   1  21        0.58        3.14      1.09 o 
   9   1  21        0.60        0.84      1.59 o 
  10   1  21        3.55        5.41      2.18 o 
  11   1  21        2.90        1.01      4.56 o 
 -16   2  21        9.13       11.49      2.11 o 
 -15   2  21        1.43        2.94      1.18 o 
 -14   2  21        5.42        9.42      2.86 o 
 -13   2  21        3.35        2.68      0.97 o 
 -12   2  21       40.38       40.65      2.93 o 
 -11   2  21        0.21        0.68      1.03 o 
 -10   2  21        0.44        2.24      0.92 o 
  -9   2  21       17.29       11.50      1.09 o 
  -8   2  21        2.40        2.76      0.92 o 
  -7   2  21       20.94       18.57      1.18 o 
  -6   2  21        3.58        4.70      1.13 o 
  -5   2  21        2.66        4.06      1.07 o 
  -4   2  21       85.72       87.98      5.69 o 
  -3   2  21       58.72       56.67      1.09 o 
  -2   2  21       65.59       69.73      3.83 o 
  -1   2  21        1.35        1.45      2.03 o 
   0   2  21       35.15       40.47      2.97 o 
   1   2  21      100.93       94.04      2.09 o 
   2   2  21       96.59       97.88      2.93 o 
   3   2  21       10.94       14.60      2.53 o 
   4   2  21        1.38        4.39      1.47 o 
   5   2  21        3.33        4.43      3.89 o 
   6   2  21       58.57       47.40      4.11 o 
   7   2  21        9.30        5.81      1.81 o 
   8   2  21        1.08        3.37      2.44 o 
   9   2  21        4.05        7.62      3.09 o 
  10   2  21        8.67       10.17      1.41 o 
 -15   3  21       12.36       11.88      1.08 o 
 -14   3  21        3.47        4.24      0.92 o 
 -13   3  21       24.13       26.65      2.07 o 
 -12   3  21       20.11       18.17      1.97 o 
 -11   3  21       22.89       21.92      1.41 o 
 -10   3  21       14.67       19.40      1.90 o 
  -9   3  21        5.76        8.47      1.20 o 
  -8   3  21        4.51        4.08      0.93 o 
  -7   3  21       23.69       20.32      2.05 o 
  -6   3  21        8.62        7.43      0.89 o 
  -5   3  21       39.98       37.85      2.60 o 
  -4   3  21        6.14        7.02      2.75 o 
  -3   3  21      130.09      130.81      5.37 o 
  -2   3  21       37.15       35.71      2.92 o 
  -1   3  21      141.23      143.10      1.34 o 
   0   3  21       88.41       95.74      2.76 o 
   1   3  21       73.23       69.44      2.31 o 
   2   3  21        0.23       -1.10      1.89 o 
   3   3  21       29.14       32.05      0.98 o 
   4   3  21        2.83        5.31      0.84 o 
   5   3  21        0.11        0.76      0.90 o 
   6   3  21        2.06        1.40      0.93 o 
   7   3  21       44.66       43.56      1.24 o 
   8   3  21        1.45        0.57      2.33 o 
   9   3  21        0.02       -0.67      1.73 o 
 -13   4  21        1.48        4.23      1.72 o 
 -12   4  21       20.45       16.60      1.12 o 
 -11   4  21       19.61       15.24      1.65 o 
 -10   4  21        0.69        0.94      2.43 o 
  -9   4  21        1.14        4.46      2.43 o 
  -8   4  21       10.99       15.22      1.78 o 
  -7   4  21       43.81       41.94      1.10 o 
  -6   4  21       33.70       28.56      3.96 o 
  -5   4  21        2.06        3.89      1.03 o 
  -4   4  21       29.15       28.23      1.11 o 
  -3   4  21       92.51      107.58      3.90 o 
  -2   4  21        3.46        1.56      0.92 o 
  -1   4  21        1.09        0.38      2.09 o 
   0   4  21      105.01      102.37      5.84 o 
   1   4  21       78.68       79.95      1.15 o 
   2   4  21        0.15        2.83      0.84 o 
   3   4  21        0.52        2.96      1.13 o 
   4   4  21       13.06       13.33      0.97 o 
   5   4  21        4.31        5.82      1.68 o 
   6   4  21        4.53        5.37      1.13 o 
   7   4  21        0.01        0.20      3.09 o 
 -11   5  21       15.80       17.57      2.11 o 
 -10   5  21       59.23       52.51      1.70 o 
  -9   5  21        5.51        6.55      1.18 o 
  -8   5  21       16.28       18.30      1.86 o 
  -7   5  21        0.47        2.07      1.94 o 
  -6   5  21       37.70       40.38      1.16 o 
  -5   5  21       23.48       23.71      1.00 o 
  -4   5  21        0.53        2.83      3.00 o 
  -3   5  21        0.38        1.61      1.13 o 
  -2   5  21        1.94        6.39      0.84 o 
  -1   5  21        0.01        2.61      0.84 o 
   0   5  21       11.75       14.99      2.37 o 
   1   5  21       16.67       16.83      2.48 o 
   2   5  21        0.96        3.17      0.85 o 
   3   5  21        0.10        0.00      0.95 o 
   4   5  21        2.63        4.42      1.01 o 
   5   5  21        5.13        7.78      1.76 o 
  -6   6  21        0.85        3.29      0.88 o 
  -5   6  21       34.85       32.06      2.07 o 
  -4   6  21        1.51        3.41      1.04 o 
  -3   6  21       39.17       40.32      1.54 o 
  -2   6  21        4.91        7.80      0.82 o 
  -1   6  21        0.85        1.64      1.34 o 
   0   6  21        3.58        5.09      0.89 o 
 -16   0  22       73.31       72.94      1.73 o 
 -14   0  22        0.01        1.49      1.35 o 
 -12   0  22       23.86       19.55      1.37 o 
 -10   0  22        3.24        6.55      1.26 o 
  -8   0  22       79.00       67.80      3.92 o 
  -6   0  22       15.70       16.13      1.66 o 
  -4   0  22      363.12      330.55      1.67 o 
  -2   0  22      340.87      343.41     10.05 o 
   0   0  22      105.42       99.15      1.74 o 
   2   0  22       86.60       89.66      2.04 o 
   4   0  22       63.27       61.72      2.07 o 
   6   0  22        4.13        1.95      1.78 o 
   8   0  22        1.26        3.07      1.29 o 
  10   0  22        2.78        4.86      1.38 o 
 -16   1  22        4.39        5.69      0.94 o 
 -15   1  22       18.55       16.93      1.70 o 
 -14   1  22       30.76       36.19      1.07 o 
 -13   1  22       84.34       92.03      1.08 o 
 -12   1  22        6.97       10.15      0.84 o 
 -11   1  22        2.41        5.82      1.51 o 
 -10   1  22       26.29       34.56      1.00 o 
  -9   1  22       49.24       54.34      1.85 o 
  -8   1  22        6.58        7.16      0.83 o 
  -7   1  22      291.96      278.75      2.57 o 
  -6   1  22        2.89        5.13      0.78 o 
  -5   1  22       83.47       73.80      1.38 o 
  -4   1  22       79.99       85.38      2.11 o 
  -3   1  22       29.68       21.59      1.30 o 
  -2   1  22       12.60       15.13      1.18 o 
  -1   1  22       82.59       81.53      2.34 o 
   0   1  22        0.00        0.60      0.95 o 
   1   1  22        4.46        8.37      0.93 o 
   2   1  22       77.20       71.24      2.75 o 
   3   1  22       96.59       93.66      3.00 o 
   4   1  22       47.10       47.31      1.40 o 
   5   1  22       28.16       28.56      1.17 o 
   6   1  22       35.80       32.41      1.19 o 
   7   1  22        7.40        6.70      1.09 o 
   8   1  22       11.42       12.47      2.11 o 
   9   1  22        1.25        2.70      1.37 o 
  10   1  22        0.18        4.30      1.39 o 
 -16   2  22        9.65        9.21      1.10 o 
 -15   2  22        0.72        2.03      1.02 o 
 -14   2  22        4.39        7.02      0.91 o 
 -13   2  22        8.50        5.96      1.11 o 
 -12   2  22        0.47        3.10      1.30 o 
 -11   2  22       14.75       13.47      0.96 o 
 -10   2  22        8.80        7.87      1.45 o 
  -9   2  22       32.32       21.84      1.02 o 
  -8   2  22       36.19       32.61      2.51 o 
  -7   2  22       17.38       15.11      2.11 o 
  -6   2  22        4.76        4.72      1.94 o 
  -5   2  22       14.26       14.72      1.06 o 
  -4   2  22       42.34       42.74      2.45 o 
  -3   2  22       93.04       95.28      1.23 o 
  -2   2  22        6.09        7.64      0.96 o 
  -1   2  22      103.13      116.39      3.63 o 
   0   2  22       39.08       40.12      2.40 o 
   1   2  22       52.78       52.23      0.97 o 
   2   2  22        9.84       10.63      1.43 o 
   3   2  22       10.75       12.09      0.96 o 
   4   2  22       38.26       38.07      1.98 o 
   5   2  22        0.25        0.74      1.05 o 
   6   2  22        0.29        1.31      2.10 o 
   7   2  22        0.16        2.41      2.20 o 
   8   2  22        8.10        5.85      3.05 o 
   9   2  22       10.08        6.54      1.18 o 
 -15   3  22        0.30        2.28      1.46 o 
 -14   3  22       38.50       35.41      1.53 o 
 -13   3  22        0.12       -1.27      1.27 o 
 -12   3  22        4.25        9.95      0.99 o 
 -11   3  22        0.15        1.07      0.97 o 
 -10   3  22       39.33       35.75      1.02 o 
  -9   3  22        0.51        0.33      0.91 o 
  -8   3  22        0.28        5.00      1.27 o 
  -7   3  22        1.29        4.70      1.75 o 
  -6   3  22       18.41       20.61      3.08 o 
  -5   3  22        1.98        3.94      1.88 o 
  -4   3  22        7.62       10.07      2.75 o 
  -3   3  22       32.85       30.26      1.00 o 
  -2   3  22      345.81      320.83      9.29 o 
  -1   3  22        8.55        9.25      2.61 o 
   0   3  22        7.99       11.44      2.92 o 
   1   3  22        4.29        4.93      1.04 o 
   2   3  22       73.93       68.42      2.01 o 
   3   3  22        4.70        3.56      1.90 o 
   4   3  22       13.95       15.48      1.96 o 
   5   3  22        0.25       -0.93      1.08 o 
   6   3  22        0.67        3.19      3.52 o 
   7   3  22        0.00       -1.56      1.56 o 
   8   3  22       15.32       17.67      1.38 o 
 -13   4  22        8.65       11.38      2.09 o 
 -12   4  22       13.59       13.24      1.36 o 
 -11   4  22        1.46        1.15      1.09 o 
 -10   4  22        0.19        2.78      2.20 o 
  -9   4  22        5.91        8.61      1.18 o 
  -8   4  22       40.23       39.82      3.12 o 
  -7   4  22        4.36        2.08      1.21 o 
  -6   4  22        0.55        0.65      0.85 o 
  -5   4  22       19.65       19.95      2.17 o 
  -4   4  22        0.20        2.97      1.29 o 
  -3   4  22        1.97        1.01      1.33 o 
  -2   4  22       10.13       10.01      0.90 o 
  -1   4  22       11.63       10.98      1.87 o 
   0   4  22        5.52        5.97      1.14 o 
   1   4  22       16.64       17.69      0.90 o 
   2   4  22       39.63       37.23      0.86 o 
   3   4  22        0.02       -1.27      1.27 o 
   4   4  22        1.90        4.59      0.94 o 
   5   4  22        1.89        4.15      1.13 o 
   6   4  22        1.40        3.01      1.71 o 
 -10   5  22       22.64       20.70      1.57 o 
  -9   5  22       22.05       17.13      1.36 o 
  -8   5  22        5.84        3.99      1.38 o 
  -7   5  22        0.12       -0.73      1.10 o 
  -6   5  22        0.04        1.51      2.21 o 
  -5   5  22        7.70        9.73      1.27 o 
  -4   5  22       23.49       25.22      2.71 o 
  -3   5  22       11.15       11.65      1.13 o 
  -2   5  22        6.18        4.70      0.97 o 
  -1   5  22       28.94       34.01      2.16 o 
   0   5  22        3.50        8.03      1.06 o 
   1   5  22        2.92        3.71      1.15 o 
   2   5  22       31.53       27.71      2.93 o 
   3   5  22       22.98       25.45      2.41 o 
   4   5  22        0.04        0.18      2.43 o 
 -15   0  23       13.80       20.67      3.59 o 
 -13   0  23       50.74       46.76      1.48 o 
 -11   0  23       33.74       43.16      1.98 o 
  -9   0  23       18.25       18.64      5.16 o 
  -7   0  23       10.46       13.27      1.76 o 
  -5   0  23       23.50       26.76      2.79 o 
  -3   0  23       70.12       81.50      1.50 o 
  -1   0  23      111.21      101.98      1.64 o 
   1   0  23        3.48        5.57      1.73 o 
   3   0  23        6.58       13.33      1.78 o 
   5   0  23        7.44       12.01      1.79 o 
   7   0  23       19.61       10.04      1.93 o 
   9   0  23        2.15        1.39      1.94 o 
 -16   1  23        0.16        0.24      1.02 o 
 -15   1  23        1.11        1.53      1.28 o 
 -14   1  23       14.98       16.14      1.01 o 
 -13   1  23       39.31       39.16      2.19 o 
 -12   1  23        0.35        1.16      1.09 o 
 -11   1  23        5.19        7.70      1.26 o 
 -10   1  23        4.06        4.62      0.81 o 
  -9   1  23        1.44        5.57      0.92 o 
  -8   1  23       24.04       27.03      1.14 o 
  -7   1  23       21.89       21.04      0.97 o 
  -6   1  23      135.05      121.94      1.31 o 
  -5   1  23       11.17       10.93      1.55 o 
  -4   1  23       39.78       40.08      3.13 o 
  -3   1  23       71.09       73.31      1.40 o 
  -2   1  23      124.07      129.77      3.15 o 
  -1   1  23       33.51       34.46      1.01 o 
   0   1  23      200.38      194.03      3.15 o 
   1   1  23       15.78       18.93      2.35 o 
   2   1  23       15.28       17.74      2.24 o 
   3   1  23       30.04       30.54      0.99 o 
   4   1  23       34.63       27.37      1.02 o 
   5   1  23       47.64       44.06      3.34 o 
   6   1  23        1.39        5.47      4.21 o 
   7   1  23        5.97        8.91      1.60 o 
   8   1  23        2.65        1.05      1.10 o 
   9   1  23        7.74        6.90      1.15 o 
 -15   2  23        1.59       -0.96      1.32 o 
 -14   2  23        3.96        3.31      1.01 o 
 -13   2  23       13.75       13.15      2.12 o 
 -12   2  23       51.14       56.60      2.70 o 
 -11   2  23       17.38       15.68      0.90 o 
 -10   2  23        0.80        3.63      1.83 o 
  -9   2  23        6.06        5.29      0.92 o 
  -8   2  23       26.76       30.62      2.44 o 
  -7   2  23        5.85        6.37      1.06 o 
  -6   2  23        3.32        6.46      1.31 o 
  -5   2  23       19.19       17.07      2.13 o 
  -4   2  23       42.33       40.67      1.54 o 
  -3   2  23       84.17       78.95      4.42 o 
  -2   2  23        1.92        2.36      1.47 o 
  -1   2  23       16.89       19.62      1.86 o 
   0   2  23      141.04      146.48      2.22 o 
   1   2  23       11.32       21.39      1.14 o 
   2   2  23       12.56       19.43      2.55 o 
   3   2  23        7.89        9.26      0.87 o 
   4   2  23       16.05       13.80      1.44 o 
   5   2  23        4.68        7.35      1.24 o 
   6   2  23       22.40       30.99      1.40 o 
   7   2  23        0.07       -0.11      0.96 o 
   8   2  23        2.56        7.21      1.81 o 
 -14   3  23        0.76        2.43      3.63 o 
 -13   3  23       13.25       17.07      2.01 o 
 -12   3  23       10.93       11.94      1.14 o 
 -11   3  23        1.97        1.46      1.77 o 
 -10   3  23        0.00       -0.23      0.88 o 
  -9   3  23        4.34        5.55      1.26 o 
  -8   3  23        1.28        5.98      1.34 o 
  -7   3  23        4.23        5.67      1.25 o 
  -6   3  23        4.98        5.68      0.89 o 
  -5   3  23       40.88       40.91      1.02 o 
  -4   3  23       12.69       14.27      1.49 o 
  -3   3  23        6.63        7.36      2.11 o 
  -2   3  23        0.03        0.56      0.76 o 
  -1   3  23      143.05      139.42      3.55 o 
   0   3  23        4.18        7.49      2.81 o 
   1   3  23        0.15        0.55      0.94 o 
   2   3  23        2.54        3.61      1.10 o 
   3   3  23       35.29       42.10      2.16 o 
   4   3  23        4.40        5.05      0.96 o 
   5   3  23       12.29       12.19      1.13 o 
   6   3  23        1.73        4.41      0.96 o 
   7   3  23        1.83        4.56      1.37 o 
 -12   4  23       64.98       64.04      1.48 o 
 -11   4  23       29.29       28.78      1.09 o 
 -10   4  23       14.46       16.52      1.02 o 
  -9   4  23        3.23        2.74      0.85 o 
  -8   4  23       24.55       25.37      3.11 o 
  -7   4  23       32.36       34.25      1.09 o 
  -6   4  23        5.25        8.12      0.95 o 
  -5   4  23        2.99        2.31      1.92 o 
  -4   4  23       40.28       41.51      1.30 o 
  -3   4  23        0.01        2.25      1.44 o 
  -2   4  23        1.11        3.54      1.33 o 
  -1   4  23        1.43        3.95      1.31 o 
   0   4  23       87.40       73.48      1.87 o 
   1   4  23       11.56       12.22      0.98 o 
   2   4  23        0.33        1.46      1.99 o 
   3   4  23        0.01        0.95      0.88 o 
   4   4  23        3.73        4.04      2.05 o 
   5   4  23        7.41        5.69      1.55 o 
  -9   5  23        0.27        5.45      3.12 o 
  -8   5  23        0.29        3.67      0.97 o 
  -7   5  23        2.94        2.21      0.96 o 
  -6   5  23       15.57       17.64      0.92 o 
  -5   5  23        0.31        1.08      3.26 o 
  -4   5  23        0.94        0.18      1.11 o 
  -3   5  23       13.39       13.87      1.18 o 
  -2   5  23        2.18        1.23      0.98 o 
  -1   5  23        4.68        7.12      1.58 o 
   0   5  23       23.21       24.47      1.16 o 
   1   5  23       14.47       11.71      1.02 o 
   2   5  23       11.97        7.26      3.23 o 
 -14   0  24        0.53       -0.54      1.35 o 
 -12   0  24        4.38        9.54      1.09 o 
 -10   0  24        9.07       12.31      1.30 o 
  -8   0  24      156.94      151.14      1.65 o 
  -6   0  24        0.55        1.65      1.73 o 
  -4   0  24      123.28      120.40      6.32 o 
  -2   0  24       79.52       87.72      4.84 o 
   0   0  24       19.08       17.43      1.39 o 
   2   0  24       32.69       27.67      1.36 o 
   4   0  24       44.82       39.08      1.96 o 
   6   0  24        3.72        9.64      1.90 o 
   8   0  24       37.36       38.96      1.54 o 
 -15   1  24        0.02       -0.54      1.00 o 
 -14   1  24       20.44       17.32      0.93 o 
 -13   1  24        0.02        1.52      0.86 o 
 -12   1  24        1.42        4.31      0.95 o 
 -11   1  24       17.22       18.05      1.63 o 
 -10   1  24       12.86        9.90      0.93 o 
  -9   1  24       51.17       47.55      1.50 o 
  -8   1  24       10.26       10.10      1.33 o 
  -7   1  24       21.16       18.66      0.74 o 
  -6   1  24       22.84       22.97      2.84 o 
  -5   1  24       10.22        8.38      1.06 o 
  -4   1  24        6.49       10.26      2.43 o 
  -3   1  24        2.31        2.55      0.90 o 
  -2   1  24       72.51       72.86      1.82 o 
  -1   1  24       20.29       23.38      0.95 o 
   0   1  24       39.63       38.67      1.62 o 
   1   1  24        9.38        7.27      1.40 o 
   2   1  24       26.53       36.90      2.74 o 
   3   1  24        3.42        3.83      1.06 o 
   4   1  24        8.42        5.51      1.09 o 
   5   1  24        9.16       10.07      2.37 o 
   6   1  24        6.77        7.45      1.74 o 
   7   1  24        0.09        1.77      2.64 o 
   8   1  24        0.52       -0.78      1.12 o 
 -14   2  24        0.00        0.41      1.05 o 
 -13   2  24       21.58       19.74      1.55 o 
 -12   2  24        2.31        3.46      1.10 o 
 -11   2  24       55.63       56.86      2.39 o 
 -10   2  24       18.80       19.96      1.93 o 
  -9   2  24        3.04        3.18      1.31 o 
  -8   2  24       44.69       38.84      1.78 o 
  -7   2  24       10.37       15.02      0.94 o 
  -6   2  24        0.35        0.72      1.07 o 
  -5   2  24       44.99       39.43      1.13 o 
  -4   2  24       15.73       10.88      0.85 o 
  -3   2  24       92.80       93.92      2.76 o 
  -2   2  24        3.79        3.93      1.23 o 
  -1   2  24       38.02       41.92      1.49 o 
   0   2  24       31.64       30.78      3.59 o 
   1   2  24      109.92      107.45      1.48 o 
   2   2  24       57.50       53.19      3.23 o 
   3   2  24        4.68        5.25      1.39 o 
   4   2  24       24.80       22.14      1.19 o 
   5   2  24       74.07       66.86      2.05 o 
   6   2  24        0.00        3.54      1.12 o 
   7   2  24       12.35       13.27      1.17 o 
 -13   3  24        7.42        7.58      1.68 o 
 -12   3  24       12.22       19.34      3.31 o 
 -11   3  24        2.57        5.65      3.44 o 
 -10   3  24       30.21       33.20      2.86 o 
  -9   3  24       14.15       14.79      1.10 o 
  -8   3  24       10.18       11.82      1.09 o 
  -7   3  24        0.16        1.96      1.76 o 
  -6   3  24       54.69       54.30      1.16 o 
  -5   3  24        8.41       11.11      2.30 o 
  -4   3  24        1.70        2.59      0.90 o 
  -3   3  24       19.04       14.72      1.18 o 
  -2   3  24      110.08      103.05      4.20 o 
  -1   3  24       13.59       14.60      3.31 o 
   0   3  24        0.05       -1.33      1.73 o 
   1   3  24        4.81        7.09      0.86 o 
   2   3  24       10.32       10.03      2.52 o 
   3   3  24        0.35       -1.11      2.67 o 
   4   3  24       14.16       16.96      3.09 o 
   5   3  24        0.76        2.65      1.67 o 
   6   3  24        3.76        8.40      1.36 o 
 -11   4  24       26.90       27.21      1.23 o 
 -10   4  24       15.95       13.06      1.79 o 
  -9   4  24        8.58        3.75      0.86 o 
  -8   4  24        2.84        6.93      1.53 o 
  -7   4  24        6.87        9.72      2.70 o 
  -6   4  24        1.44        0.63      1.91 o 
  -5   4  24       14.25       13.18      2.39 o 
  -4   4  24       12.56       13.78      1.13 o 
  -3   4  24       24.03       22.45      1.92 o 
  -2   4  24       31.83       35.73      3.25 o 
  -1   4  24       17.01       17.65      1.30 o 
   0   4  24       47.36       45.27      1.10 o 
   1   4  24       36.03       44.23      2.93 o 
   2   4  24        3.41        9.31      2.05 o 
   3   4  24        1.01        4.78      0.87 o 
   4   4  24        4.79        3.58      1.14 o 
  -7   5  24        5.07        8.27      1.14 o 
  -6   5  24        1.79        3.96      1.33 o 
  -5   5  24        5.13        5.53      1.70 o 
  -4   5  24        0.46        4.10      2.17 o 
  -3   5  24        1.31        3.38      3.03 o 
  -2   5  24       10.81       12.28      1.87 o 
  -1   5  24        0.67       -1.36      1.36 o 
   0   5  24        1.05        6.39      1.43 o 
 -15   0  25       10.89        9.86      1.45 o 
 -13   0  25        2.89        5.93      1.33 o 
 -11   0  25        1.69        8.69      1.76 o 
  -9   0  25       20.58       19.58      1.39 o 
  -7   0  25       32.30       36.93      1.38 o 
  -5   0  25        1.63       -1.07      1.07 o 
  -3   0  25        7.82        8.67      1.09 o 
  -1   0  25       15.97       16.53      1.27 o 
   1   0  25       17.67       24.65      1.85 o 
   3   0  25        0.53       -0.10      1.28 o 
   5   0  25        9.75       15.60      1.90 o 
   7   0  25        8.75        9.76      1.98 o 
 -14   1  25        7.28        9.21      0.92 o 
 -13   1  25       28.73       43.35      1.84 o 
 -12   1  25        0.52        3.21      1.22 o 
 -11   1  25       11.36       10.20      1.24 o 
 -10   1  25       25.89       28.21      1.85 o 
  -9   1  25        2.49        3.23      0.92 o 
  -8   1  25        5.97        7.91      0.87 o 
  -7   1  25        1.20        0.98      1.31 o 
  -6   1  25       44.52       41.83      2.57 o 
  -5   1  25        4.60        8.58      1.57 o 
  -4   1  25        0.05       -2.16      2.16 o 
  -3   1  25        0.40        1.65      1.72 o 
  -2   1  25        0.43       -0.51      1.05 o 
  -1   1  25       24.98       24.71      1.81 o 
   0   1  25        9.11       11.11      0.92 o 
   1   1  25       30.98       27.70      1.38 o 
   2   1  25       50.57       46.78      4.29 o 
   3   1  25       12.07       11.81      3.83 o 
   4   1  25        0.74        5.24      5.02 o 
   5   1  25        3.12        6.55      1.95 o 
   6   1  25       22.09       20.88      2.02 o 
   7   1  25        0.70        0.56      4.22 o 
 -14   2  25        3.95        7.16      1.26 o 
 -13   2  25        0.11        1.47      0.97 o 
 -12   2  25       13.01        9.73      1.64 o 
 -11   2  25        3.10        2.73      1.11 o 
 -10   2  25        3.66        5.52      1.63 o 
  -9   2  25        0.02        5.50      2.02 o 
  -8   2  25        0.05       -1.08      2.18 o 
  -7   2  25        6.68        6.19      0.82 o 
  -6   2  25        0.13        0.46      1.05 o 
  -5   2  25        6.05       12.92      4.17 o 
  -4   2  25       92.35       91.42      5.87 o 
  -3   2  25        2.30        0.26      1.91 o 
  -2   2  25       30.84       28.53      0.90 o 
  -1   2  25        2.28        3.40      0.83 o 
   0   2  25       82.05       74.23      2.10 o 
   1   2  25        1.55        4.20      1.23 o 
   2   2  25       20.26       21.55      1.97 o 
   3   2  25        0.92        6.48      1.50 o 
   4   2  25        2.98        4.88      1.34 o 
   5   2  25        0.19        3.17      2.29 o 
   6   2  25       15.77       12.78      1.98 o 
 -12   3  25        2.01        5.59      1.00 o 
 -11   3  25       31.08       31.18      1.18 o 
 -10   3  25        0.09       -0.81      1.12 o 
  -9   3  25       47.42       57.33      3.78 o 
  -8   3  25       12.16       17.74      1.08 o 
  -7   3  25        1.75        4.81      2.09 o 
  -6   3  25        5.25        8.45      1.34 o 
  -5   3  25       49.72       53.41      3.44 o 
  -4   3  25        0.25       -0.01      0.82 o 
  -3   3  25       25.43       27.12      2.15 o 
  -2   3  25        1.13        4.79      1.68 o 
  -1   3  25       69.91       64.03      1.48 o 
   0   3  25        1.88        0.49      0.99 o 
   1   3  25       19.76       23.67      1.16 o 
   2   3  25        3.09        1.86      1.17 o 
   3   3  25       20.22       18.36      1.30 o 
   4   3  25        0.03       -0.83      1.40 o 
   5   3  25        0.86        2.81      1.11 o 
 -10   4  25        0.00        2.45      3.47 o 
  -9   4  25        2.23        8.90      2.17 o 
  -8   4  25        0.15        1.21      1.56 o 
  -7   4  25        0.18       -1.48      2.36 o 
  -6   4  25        1.64        2.59      1.77 o 
  -5   4  25        7.30        8.04      1.64 o 
  -4   4  25       16.18       15.02      1.06 o 
  -3   4  25        3.15        4.36      1.00 o 
  -2   4  25        4.68        2.39      0.98 o 
  -1   4  25       27.24       25.01      2.06 o 
   0   4  25       29.36       29.91      1.75 o 
   1   4  25       33.41       33.55      1.05 o 
   2   4  25       11.43       13.68      1.17 o 
   3   4  25       22.05       23.92      2.72 o 
 -14   0  26       15.79       14.15      1.23 o 
 -12   0  26       29.33       19.48      1.88 o 
 -10   0  26       13.57       14.86      1.35 o 
  -8   0  26      145.31      149.99      3.62 o 
  -6   0  26        9.21        5.17      1.08 o 
  -4   0  26       22.73       23.01      1.91 o 
  -2   0  26        0.29        1.03      1.79 o 
   0   0  26        0.43       -1.22      1.22 o 
   2   0  26        4.08        8.15      1.85 o 
   4   0  26       63.50       72.80      2.14 o 
   6   0  26        0.06       -1.35      1.35 o 
 -13   1  26       12.58       15.63      0.92 o 
 -12   1  26       15.23       17.84      0.83 o 
 -11   1  26        1.19        2.80      1.50 o 
 -10   1  26       18.63       18.30      0.96 o 
  -9   1  26       31.14       31.28      1.10 o 
  -8   1  26        1.30        3.88      0.90 o 
  -7   1  26        9.66        8.41      0.91 o 
  -6   1  26        4.87       12.74      0.96 o 
  -5   1  26       38.59       33.39      2.48 o 
  -4   1  26        0.49        0.57      1.70 o 
  -3   1  26        2.52        0.50      0.92 o 
  -2   1  26       41.12       38.18      1.41 o 
  -1   1  26        4.49        7.43      0.93 o 
   0   1  26        0.12        1.55      2.03 o 
   1   1  26        1.40       -0.71      3.58 o 
   2   1  26        1.97        5.66      5.26 o 
   3   1  26       71.35       66.60      1.29 o 
   4   1  26        0.20        2.68      1.12 o 
   5   1  26        0.03        2.66      1.11 o 
   6   1  26        2.62        2.25      1.39 o 
 -13   2  26       34.11       33.93      1.48 o 
 -12   2  26        0.01        0.56      1.14 o 
 -11   2  26       14.02       15.27      0.99 o 
 -10   2  26        0.02       -1.21      1.21 o 
  -9   2  26        8.67        8.23      1.50 o 
  -8   2  26       29.70       25.61      1.17 o 
  -7   2  26       39.25       38.05      2.30 o 
  -6   2  26        6.55        7.93      1.67 o 
  -5   2  26        7.45       11.81      1.10 o 
  -4   2  26        2.50        3.24      1.04 o 
  -3   2  26       77.66       76.80      2.19 o 
  -2   2  26        0.98        6.66      1.66 o 
  -1   2  26        0.12        1.31      0.93 o 
   0   2  26        3.32        5.35      1.62 o 
   1   2  26       40.57       38.89      1.79 o 
   2   2  26        2.77        3.86      2.09 o 
   3   2  26       16.74       14.09      1.24 o 
   4   2  26        7.08        8.36      4.21 o 
   5   2  26        2.76        8.09      2.68 o 
 -11   3  26        1.30       -0.08      0.98 o 
 -10   3  26       17.23       17.06      1.64 o 
  -9   3  26        0.43        0.80      1.60 o 
  -8   3  26       45.09       44.09      1.38 o 
  -7   3  26        7.33        6.96      1.19 o 
  -6   3  26        5.69        6.38      3.73 o 
  -5   3  26       10.36       11.53      1.44 o 
  -4   3  26       13.05       11.85      0.86 o 
  -3   3  26        1.11        2.52      1.44 o 
  -2   3  26       87.53       72.95      3.99 o 
  -1   3  26       15.32       16.06      1.41 o 
   0   3  26       18.74       18.22      1.18 o 
   1   3  26        0.44       -0.11      2.07 o 
   2   3  26       25.16       24.16      0.95 o 
   3   3  26        3.27        2.00      1.53 o 
   4   3  26       33.67       32.60      2.72 o 
  -8   4  26        1.14       -0.20      2.21 o 
  -7   4  26        0.83        7.06      1.63 o 
  -6   4  26        1.48        0.00      1.91 o 
  -5   4  26        3.75        5.96      1.05 o 
  -4   4  26        6.11        7.77      1.12 o 
  -3   4  26        5.09        8.22      1.90 o 
  -2   4  26        0.49        1.18      2.52 o 
  -1   4  26       16.19        9.86      1.57 o 
   0   4  26        9.86       11.41      2.11 o 
   1   4  26        1.60        4.93      1.93 o 
 -13   0  27       87.33       69.35      1.65 o 
 -11   0  27       41.52       45.30      2.08 o 
  -9   0  27        3.10        2.81      0.94 o 
  -7   0  27       21.72       24.59      5.44 o 
  -5   0  27       21.95       20.41      1.10 o 
  -3   0  27       18.93       21.33      1.87 o 
  -1   0  27       11.91       14.57      1.80 o 
   1   0  27       26.07       19.28      1.92 o 
   3   0  27        0.76        3.12      1.94 o 
   5   0  27       54.57       50.30      1.61 o 
 -12   1  27        0.00        0.85      1.14 o 
 -11   1  27        0.96        3.05      0.96 o 
 -10   1  27       28.70       25.78      1.80 o 
  -9   1  27        0.16       -0.94      0.97 o 
  -8   1  27        0.27        2.26      1.18 o 
  -7   1  27        2.18        1.37      1.64 o 
  -6   1  27        4.27        8.69      0.91 o 
  -5   1  27        5.18        7.60      1.05 o 
  -4   1  27        2.65        5.08      1.62 o 
  -3   1  27        0.31        1.46      1.29 o 
  -2   1  27       19.66       19.80      2.13 o 
  -1   1  27       14.16       16.27      2.04 o 
   0   1  27       17.39       20.78      1.33 o 
   1   1  27        0.30        0.75      3.63 o 
   2   1  27       26.61       28.37      3.07 o 
   3   1  27        1.32        2.78      1.12 o 
   4   1  27        0.47       -0.02      1.21 o 
   5   1  27        0.17       -1.28      2.08 o 
 -12   2  27       70.93       68.61      8.16 o 
 -11   2  27        0.08       -0.14      2.05 o 
 -10   2  27        9.14       14.27      2.59 o 
  -9   2  27        6.09        7.52      2.06 o 
  -8   2  27       22.45       19.37      1.85 o 
  -7   2  27       15.52       21.03      1.12 o 
  -6   2  27       43.63       46.49      2.80 o 
  -5   2  27        9.06       10.44      1.96 o 
  -4   2  27       16.90       15.82      1.45 o 
  -3   2  27        9.40       12.32      1.47 o 
  -2   2  27        7.19       11.00      2.95 o 
  -1   2  27        7.02       11.21      1.82 o 
   0   2  27        7.19       10.61      1.97 o 
   1   2  27        7.51        6.96      1.19 o 
   2   2  27        3.90        4.18      1.78 o 
   3   2  27       22.15       24.23      1.43 o 
   4   2  27        0.60        1.16      3.26 o 
 -10   3  27        8.41        8.15      1.45 o 
  -9   3  27        1.18       -0.83      0.83 o 
  -8   3  27        0.15       -0.96      0.96 o 
  -7   3  27        0.83        3.96      0.92 o 
  -6   3  27        1.30        3.10      2.16 o 
  -5   3  27        8.55        7.14      1.21 o 
  -4   3  27        0.72        1.98      0.85 o 
  -3   3  27        2.59        2.89      2.03 o 
  -2   3  27        0.07        0.86      2.49 o 
  -1   3  27       24.76       23.73      1.09 o 
   0   3  27        0.05        4.75      1.52 o 
   1   3  27        8.86        8.16      0.98 o 
   2   3  27        0.02        3.45      0.99 o 
  -5   4  27        0.82        1.93      2.72 o 
  -4   4  27       15.34       14.62      2.45 o 
  -3   4  27        2.47        1.05      1.68 o 
 -12   0  28       39.09       38.10      6.50 o 
 -10   0  28       47.26       54.05      1.54 o 
  -8   0  28       64.89       61.34      4.71 o 
  -6   0  28        0.09        0.42      1.05 o 
  -4   0  28        2.38        0.76      1.79 o 
  -2   0  28        1.05        2.49      1.81 o 
   0   0  28       53.36       48.33      1.49 o 
   2   0  28       19.20       27.19      1.99 o 
   4   0  28        7.75       12.58      1.36 o 
 -11   1  28       18.07       18.61      1.00 o 
 -10   1  28       23.20       29.14      1.19 o 
  -9   1  28       54.23       46.75      1.81 o 
  -8   1  28        0.34        3.51      1.10 o 
  -7   1  28       10.57        8.26      0.87 o 
  -6   1  28       16.32       17.91      1.70 o 
  -5   1  28        5.40        9.37      0.95 o 
  -4   1  28        8.25        9.43      1.59 o 
  -3   1  28       33.00       26.01      0.89 o 
  -2   1  28        4.90        8.01      1.68 o 
  -1   1  28        4.14        6.74      1.66 o 
   0   1  28        0.50        6.91      2.34 o 
   1   1  28        0.55        4.14      1.37 o 
   2   1  28        0.72        1.23      1.75 o 
   3   1  28       27.51       26.29      2.04 o 
 -10   2  28        0.09        0.12      2.03 o 
  -9   2  28       12.32       16.28      1.22 o 
  -8   2  28       18.49       16.38      0.91 o 
  -7   2  28        7.88        9.00      1.10 o 
  -6   2  28        8.11       12.68      0.86 o 
  -5   2  28        6.18       10.29      1.68 o 
  -4   2  28        0.78        2.31      1.03 o 
  -3   2  28       12.15        9.45      0.87 o 
  -2   2  28        0.41        0.33      0.76 o 
  -1   2  28        0.51        1.13      1.81 o 
   0   2  28       11.05       11.10      2.65 o 
   1   2  28        8.48        9.63      1.47 o 
   2   2  28        6.02        6.13      4.33 o 
  -8   3  28        3.08        4.30      2.09 o 
  -7   3  28        0.72        3.89      3.12 o 
  -6   3  28       20.19       16.75      1.59 o 
  -5   3  28        5.71        9.62      2.84 o 
  -4   3  28        5.10        5.57      0.81 o 
  -3   3  28        4.13        1.12      0.97 o 
  -2   3  28       23.99       23.86      2.06 o 
  -1   3  28       16.33       14.84      0.90 o 
   0   3  28        1.90        2.46      1.00 o 
  -9   0  29        5.80        1.85      2.26 o 
  -7   0  29       21.74       17.98      1.19 o 
  -5   0  29        6.07        8.19      1.82 o 
  -3   0  29        0.11        1.99      1.82 o 
  -1   0  29        1.47       -1.11      1.91 o 
   1   0  29       29.75       26.56      1.50 o 
 -10   1  29       96.99       98.86      3.53 o 
  -9   1  29       28.66       31.16      1.45 o 
  -8   1  29        5.23       10.18      2.51 o 
  -7   1  29        3.26        5.49      1.71 o 
  -6   1  29       11.55       10.33      1.02 o 
  -5   1  29        6.34        8.62      0.96 o 
  -4   1  29       21.11       23.64      1.68 o 
  -3   1  29        0.39       -0.90      1.13 o 
  -2   1  29        3.99        3.38      1.36 o 
  -1   1  29        0.36        3.12      1.29 o 
   0   1  29        4.01        6.86      1.44 o 
   1   1  29        0.90        5.38      1.10 o 
  -8   2  29        0.31        2.25      0.83 o 
  -7   2  29       13.60       14.41      1.13 o 
  -6   2  29        0.06        0.62      0.93 o 
  -5   2  29        2.66        7.32      2.00 o 
  -4   2  29        9.64       10.96      1.96 o 
  -3   2  29        1.64        4.80      2.71 o 
  -2   2  29        0.00        2.78      2.15 o 
  -1   2  29        0.29        0.41      1.47 o 
   0   2  29        2.22        2.53      1.67 o 
  -8   0  30       84.50       84.00      9.32 o 
  -6   0  30        1.09       -1.86      1.86 o 
  -4   0  30       35.19       28.78      1.47 o 
  -2   0  30       14.22       13.89      1.93 o 
  -7   1  30        0.95       -0.03      1.13 o 
  -6   1  30        0.39        2.25      2.88 o 
  -5   1  30        8.76        8.56      1.65 o 
  -4   1  30        0.04       -0.86      1.30 o 
  -3   1  30        1.77       -0.14      0.85 o 
  -2   1  30        1.79        1.11      0.94 o 
  -1   1  30        3.50        9.01      5.51 o 
                                                 
